# Supplementary material for: Single nucleotide polymorphism (SNP) analysis reveals ancestry and genetic diversity of cultivated and wild grapevines in Croatia
Source: BMC Plant Biol. 2024 Oct 17;24:975. doi: 10.1186/s12870-024-05675-4 (PMC11483961; doi:10.1186/s12870-024-05675-4)
Supplement: Supplementary file 1 — Additional file 1: Supplementary Tables S1 to S8 [file 12870_2024_5675_MOESM1_ESM.xlsx]

## Sheet: S1
Table S1 List of 149 Vitis vinifera accessions with their sample ID, accession name, subspecies, NCBI Biosample ID, VIVC code, sampling collection location, berry colour and grape utilization.
No	DNA sample and library ID7	Accession name in use in Croatian germplasm repositories	VIVC Code	VIVC Prime name	Other major synonyms cited in this paper1,7	Cultivar name (sativa) and stock ID (in natural sites) used in this paper2,7	Comparison between VIVC prime names and the cultivar name used in this paper, if VIVC prime names and accessions names in Croatian germplasm repositories were not identical	Subspecies	SAM in NCBI repository	Germplasm conservation3	Berry colour4	Grape main use6
1	HR01_Rukatac	Rukatac	7262	Malvasia Bianca Lunga	Maraština	Malvasia Bianca Lunga	agreeing	sativa	SAMN41926058	IJK germplasm repository	B	W
2	HR05_Pošip bijeli obični	Pošip Bijeli Obični	16018	Pošip Bijeli	-	Pošip Bijeli	agreeing	sativa	SAMN41926059	IJK germplasm repository	B	W
3	HR07_Tribidrag	Tribidrag	9703	Primitivo	Crljenak Kaštelanski, Pribidrag, Kratošija, Zinfandel	Tribidrag	disagreeing or being at variance	sativa	SAMN41926060	IJK germplasm repository	N	W
4	HR15_Vlaška	Vlaška	23222	Vlaška	-	Vlaška	agreeing	sativa	SAMN41926061	IJK germplasm repository	B	W
5	HR17_Graševina	Graševina	13217	Welschriesling	Riesling Italico	Welschriesling	agreeing	sativa	SAMN41926062	IJK germplasm repository	B	W
6	HR18_Glavinuša	Glavinuša	8728	Okatac	-	Glavinuša	disagreeing or being at variance	sativa	SAMN41926063	IJK germplasm repository	N	W
7	HR19_Maraština Omiš	Maraština Omiš	8075	Mostosa	-	Maraština Omiš	disagreeing or being at variance	sativa	SAMN41926064	IJK germplasm repository	B	W
8	HR20_Mijajuša	Mijajuša	12125	Asswad Karech	Xeromachairouda	Asswad Karech	agreeing	sativa	SAMN41926065	IJK germplasm repository	N	W
9	HR21_Malvasija dubrovačka	Malvasija Dubrovačka	7266	Malvasija Dubrovačka	-	Malvasija Dubrovacka	agreeing	sativa	SAMN41926066	IJK germplasm repository	B	W
10	HR23_Lasina	Lasina	6761	Lasina	-	Lasina	agreeing	sativa	SAMN41926067	IJK germplasm repository	N	W
11	HR24_Ljutun	Ljutun	6878	Ljutac	-	Ljutun	disagreeing or being at variance	sativa	SAMN41926068	IJK germplasm repository	N	W
12	HR25_Okatica crna	Okatica Crna	24335	Okatica Crna	-	Okatica Crna	agreeing	sativa	SAMN41926069	IJK germplasm repository	N	W
13	HR26_Krivaja crvena	Krivaja Crvena	26837	Krivalja Crvena	-	Krivaja Crvena	disagreeing or being at variance	sativa	SAMN41926070	IJK germplasm repository	N	T
14	HR27_Vugava bijela omiška	Vugava Bijela Omiška	24339	Vugava Bijela Omiška	-	Vugava Bijela Omiška	agreeing	sativa	SAMN41926071	IJK germplasm repository	B	W
15	HR28_Plavina 9.red	Plavina	9557	Plavina Crna	-	Plavina	disagreeing or being at variance	sativa	SAMN41926072	IJK germplasm repository	N	W
16	HR29_Babić	Babić	844	Babić	-	Babić	agreeing	sativa	SAMN41926073	IJK germplasm repository	N	W
17	HR30_Krkošija	Krkošija	16850	Krkošija	-	Krkošija	agreeing	sativa	SAMN41926074	IJK germplasm repository	B	W
18	HR32_Ninčuša	Ninčuša	8565	Ninčuša	-	Ninčuša	agreeing	sativa	SAMN41926075	IJK germplasm repository	N	W
19	HR33_Plavac mali	Plavac Mali	9549	Plavac Mali Crni	-	Plavac Mali	disagreeing or being at variance	sativa	SAMN41926076	IJK germplasm repository	N	W
20	HR34_Šarica trišnjavica	Šarica Trišnjavica	12654	Trisnjavac	-	Šarica Trišnjavica	disagreeing or being at variance	sativa	SAMN41926077	IJK germplasm repository	Rg	W
21	HR36_Gustopupica ninska	Gustopupica Ninska	21276	Gustopupica Ninska	-	Gustopupica Ninska	agreeing	sativa	SAMN41926078	IJK germplasm repository	N	W
22	HR37_Vugava Vis	Vugava Vis	13184	Vugava	-	Vugava Vis	disagreeing or being at variance	sativa	SAMN41926079	IJK germplasm repository	B	W
23	HR38_Muškat Ruža Omiški	Muškat Ruža Omiški	8226	Muscat Hamburg	-	Muscat Hamburg	agreeing	sativa	SAMN41926080	IJK germplasm repository	N	W
24	HR39_Zlatarica vrgoračka	Zlatarica Vrgoračka	4217	Zlatarica Vrgorska	-	Zlatarica Vrgoračka	disagreeing or being at variance	sativa	SAMN41926081	IJK germplasm repository	B	W
25	HR40_Terin	Terin	24999	Terin	-	Terin	agreeing	sativa	SAMN41926082	IJK germplasm repository	N	W
26	HR41_Gegić	Gegić	4493	Gegić	-	Gegić	agreeing	sativa	SAMN41926083	IJK germplasm repository	B	W
27	HR42_Frmentum	Frmentum	24605	Frmentum	-	Frmentum	agreeing	sativa	SAMN41926084	IJK germplasm repository	B	W
28	HR43_Drnekuša	Drnekuša	24849	Drnekuša Vela	-	Drnekuša	disagreeing or being at variance	sativa	SAMN41926085	IJK germplasm repository	N	W
29	HR44_Bombino	Bombino Bianco	1533	Bombino Bianco	Passerina, Trevolina Istriana	Bombino Bianco	agreeing	sativa	SAMN41926086	IJK germplasm repository	B	W
30	HR45_Xinomavro	Xinomavro	13284	Xynomavro	-	Xynomavro	agreeing	sativa	SAMN41926087	IJK germplasm repository	N	W
31	HR46_Plemenka bijela	Plemenka Bijela	2473	Chasselas Blanc	-	Chasselas Blanc	agreeing	sativa	SAMN41926088	IJK germplasm repository	B	W
32	HR48_Cetinka	Cetinka	2407	Cetinjka	-	Cetinka	disagreeing or being at variance	sativa	SAMN41926089	IJK germplasm repository	B	W
33	HR49_Mladenka	Mladenka	23171	Mladenka	-	Mladenka	agreeing	sativa	SAMN41926090	IJK germplasm repository	B	W
34	HR50_Bogdanuša	Bogdanuša	1506	Bogdanuša	-	Bogdanuša	agreeing	sativa	SAMN41926091	IJK germplasm repository	B	W
35	HR52_Cipar	Cipar	4962	Grec Rouge	-	Cipar	disagreeing or being at variance	sativa	SAMN41926092	IJK germplasm repository	Rg	W/T
36	HR53_Crnka	Crnka	21049	Crnka Crna	-	Crnka	disagreeing or being at variance	sativa	SAMN41926093	IJK germplasm repository	N	W
37	HR54_Grk	Grk	5066	Grk Bijeli	-	Grk	disagreeing or being at variance	sativa	SAMN41926094	IJK germplasm repository	B	W
38	HR55_Pošip crni	Pošip Crni	21273	Pošip Crni	-	Pošip Crni	agreeing	sativa	SAMN41926095	IJK germplasm repository	N	W
39	HR56_Nepoznata ljubičasta	Nepoznata Ljubičasta	N/A	N/A	-	Nepoznata Ljubičasta	N/A	sativa	SAMN41926096	IJK germplasm repository	N	W
40	HR57_Dobričić	Dobričić	3608	Dobričić	-	Dobričić	agreeing	sativa	SAMN41926097	IJK germplasm repository	N	W
41	HR58_Krivaja bijela	Krivaja Bijela	10050	Krivalja Bijela	-	Krivaja Bijela	disagreeing or being at variance	sativa	SAMN41926098	IJK germplasm repository	B	T
42	HR59_Vrškajica	Vrškajica	21681	Vrškajica Bijela	-	Vrškajica	disagreeing or being at variance	sativa	SAMN41926099	IJK germplasm repository	B	W
43	HR60_Bratkovina bijela	Bratkovina Bijela	1660	Bratkovina Bijela	-	Bratkovina Bijela	agreeing	sativa	SAMN41926100	IJK germplasm repository	B	W
44	HR61_Zlatarica blatska	Zlatarica Blatska	13461	Zlatarica Blatska	-	Zlatarica Blatska	agreeing	sativa	SAMN41926101	IJK germplasm repository	B	W
45	HR62_Prč	Prč	15089	Prč Bijeli	-	Prč	disagreeing or being at variance	sativa	SAMN41926102	IJK germplasm repository	B	W
46	HR63_Vugava crvena	Vugava Crvena	24340	Vugava Crvena Omiska	-	Vugava Crvena	disagreeing or being at variance	sativa	SAMN41926103	IJK germplasm repository	Rg	W
47	HR64_Debit	Debit	10423	Ruzevina	-	Debit	disagreeing or being at variance	sativa	SAMN41926104	IJK germplasm repository	B	W
48	HR66_Kujundžuša	Kujundžuša	6545	Kujundžuša Bela	-	Kujundžuša	disagreeing or being at variance	sativa	SAMN41926105	IJK germplasm repository	B	W
49	HR67_Karstičevica	Karstičevica	6519	Krstičevica	-	Karstičevica	disagreeing or being at variance	sativa	SAMN41926106	IJK germplasm repository	B	W
50	HR68_Babica crna	Babica Crna	23110	Babica	-	Babica Crna	disagreeing or being at variance	sativa	SAMN41926107	IJK germplasm repository	N	W
51	HR69_Plava lovora	Plava Lovora	24337	Plava Lovora	-	Plava Lovora	agreeing	sativa	SAMN41926108	IJK germplasm repository	N	W
52	HR70_Palaruša (Medna)	Palaruša (Medna)	7584	Palaruša	-	Palaruša	agreeing	sativa	SAMN41926109	IJK germplasm repository	B	W
53	HR71_Zadarka	Zadarka	13365	Zadarka Crna	-	Zadarka Crna	agreeing	sativa	SAMN41926110	IJK germplasm repository	N	W
54	HR72_Rudežuša	Rudežuša	10327	Rudežuša	-	Rudežuša	agreeing	sativa	SAMN41926111	IJK germplasm repository	N	W
55	HR73_Okatica bijela	Okatica Bijela	8874	Palarusa	-	Okatica Bijela	disagreeing or being at variance	sativa	SAMN41926112	IJK germplasm repository	B	W
56	HR74_Marinkovića grozje	Marinkovića Grozje	122	Afus Ali	-	Afus Ali	agreeing	sativa	SAMN41926113	IJK germplasm repository	B	T
57	HR75_Crna brajda	Crna Brajda	1019	Bascan	-	Crna Brajda	disagreeing or being at variance	sativa	SAMN41926114	IJK germplasm repository	N	W
58	HR76_Beretinjok bijeli	Beretinjok Bijeli	1330	Bianco d'Alessano	-	Beretinjok Bijeli	disagreeing or being at variance	sativa	SAMN41926115	IJK germplasm repository	B	W
59	HR77_Silbijanac	Silbijanac	24338	Silbijanac	-	Silbijanac	agreeing	sativa	SAMN41926116	IJK germplasm repository	B	W/T
60	HR78_Gnjatonja	Gnjatonja	3712	Dugovrst	-	Gnjatonja	disagreeing or being at variance	sativa	SAMN41926117	IJK germplasm repository	B	W
61	HR79_Palagružanka	Palagružanka	24336	Palagružanka	-	Palagružanka	agreeing	sativa	SAMN41926118	IJK germplasm repository	B	W
62	HR80_Pavicić	Pavicić	11898	Soic Crni	-	Pavicić	disagreeing or being at variance	sativa	SAMN41926119	IJK germplasm repository	N	W
63	HR81_Crljenak viški	Crljenak Viški	3246	Crljenak Crni	-	Crljenak Viški	disagreeing or being at variance	sativa	SAMN41926120	IJK germplasm repository	N	W
64	HR82_Vranac	Vranac	13179	Vranac	-	Vranac	agreeing	sativa	SAMN41926121	IJK germplasm repository	N	W
65	HR83_Žilavka	Žilavka	13446	Žilavka	-	Žilavka	agreeing	sativa	SAMN41926122	IJK germplasm repository	B	W
66	Sy01_Cerovica 01	Cerovica 01	N/A	N/A	-	Sy01	N/A	sylvestris or sativa-sylvestris admixed	SAMN41926123	in situ	N5	N/A
67	Sy02_Cerovica 02	Cerovica 02	N/A	N/A	-	Sy02	N/A	sylvestris or sativa-sylvestris admixed	SAMN41926124	in situ	N5	N/A
68	Sy03_Cerovica 03	Cerovica 03	N/A	N/A	-	Sy03	N/A	sylvestris or sativa-sylvestris admixed	SAMN41926125	in situ	N5	N/A
69	Sy04_Cerovica 04	Cerovica 04	N/A	N/A	-	Sy04	N/A	sylvestris or sativa-sylvestris admixed	SAMN41926126	in situ	N5	N/A
70	Sy05_Cerovica 05	Cerovica 05	N/A	N/A	-	Sy05	N/A	sylvestris or sativa-sylvestris admixed	SAMN41926127	in situ	N5	N/A
71	Sy06_Cerovica 06	Cerovica 06	N/A	N/A	-	Sy06	N/A	sylvestris or sativa-sylvestris admixed	SAMN41926128	in situ	N5	N/A
72	Sy07_Cerovica 07	Cerovica 07	N/A	N/A	-	Sy07	N/A	sylvestris or sativa-sylvestris admixed	SAMN41926129	in situ	N5	N/A
73	Sy08_Cerovica 08	Cerovica 08	N/A	N/A	-	Sy08	N/A	sylvestris or sativa-sylvestris admixed	SAMN41926130	in situ	N5	N/A
74	Sy09_Cerovica 09	Cerovica 09	N/A	N/A	-	Sy09	N/A	sylvestris or sativa-sylvestris admixed	SAMN41926131	in situ	N5	N/A
75	Sy10_MJ 98	MJ 98	N/A	N/A	-	Sy10	N/A	sylvestris or sativa-sylvestris admixed	SAMN41926132	in situ	N5	N/A
76	Sy11_MJ 141	MJ 141	N/A	N/A	-	Sy11	N/A	sylvestris or sativa-sylvestris admixed	SAMN41926133	in situ	N5	N/A
77	Sy12_MJ 142	MJ 142	N/A	N/A	-	Sy12	N/A	sylvestris or sativa-sylvestris admixed	SAMN41926134	in situ	N5	N/A
78	Sy14_MJ 144	MJ 144	N/A	N/A	-	Sy14	N/A	sylvestris or sativa-sylvestris admixed	SAMN41926135	in situ	N5	N/A
79	Sy16_MJ NN 1	MJ NN 1	N/A	N/A	-	Sy16	N/A	sylvestris or sativa-sylvestris admixed	SAMN41926136	in situ	N5	N/A
80	Sy19_MJ NN 4	MJ NN 4	N/A	N/A	-	Sy19	N/A	sylvestris or sativa-sylvestris admixed	SAMN41926137	in situ	N5	N/A
81	Sy20_PS 176	PS 176	N/A	N/A	-	Sy20	N/A	sylvestris or sativa-sylvestris admixed	SAMN41926138	in situ	N5	N/A
82	Sy25_PS 180	PS 180	N/A	N/A	-	Sy25	N/A	sylvestris or sativa-sylvestris admixed	SAMN41926139	in situ	N5	N/A
83	Sy30_PS 186	PS 186	N/A	N/A	-	Sy30	N/A	sylvestris or sativa-sylvestris admixed	SAMN41926140	in situ	N5	N/A
84	Sy31_PS NN 1	PS NN 1	N/A	N/A	-	Sy31	N/A	sylvestris or sativa-sylvestris admixed	SAMN41926141	in situ	N5	N/A
85	Sy33_PS NN 3	PS NN 3	N/A	N/A	-	Sy33	N/A	sylvestris or sativa-sylvestris admixed	SAMN41926142	in situ	N5	N/A
86	Sy35_PS NN 5	PS NN 5	N/A	N/A	-	Sy35	N/A	sylvestris or sativa-sylvestris admixed	SAMN41926143	in situ	N5	N/A
87	Sy38_PAK 92	PAK 92	N/A	N/A	-	Sy38	N/A	sylvestris or sativa-sylvestris admixed	SAMN41926144	in situ	N5	N/A
88	Sy40_PAK 116	PAK 116	N/A	N/A	-	Sy40	N/A	sylvestris or sativa-sylvestris admixed	SAMN41926145	in situ	N5	N/A
89	Sy41_PAK 119	PAK 119	N/A	N/A	-	Sy41	N/A	sylvestris or sativa-sylvestris admixed	SAMN41926146	in situ	N5	N/A
90	Sy42_PAK 120	PAK 120	N/A	N/A	-	Sy42	N/A	sylvestris or sativa-sylvestris admixed	SAMN41926147	in situ	N5	N/A
91	Sy43_PAK 122	PAK 122	N/A	N/A	-	Sy43	N/A	sylvestris or sativa-sylvestris admixed	SAMN41926148	in situ	N5	N/A
92	Sy44_PAK 123	PAK 123	N/A	N/A	-	Sy44	N/A	sylvestris or sativa-sylvestris admixed	SAMN41926149	in situ	N5	N/A
93	Sy45_PAK 124	PAK 124	N/A	N/A	-	Sy45	N/A	sylvestris or sativa-sylvestris admixed	SAMN41926150	in situ	N5	N/A
94	Sy46_PAK 125	PAK 125	N/A	N/A	-	Sy46	N/A	sylvestris or sativa-sylvestris admixed	SAMN41926151	in situ	N5	N/A
95	Sy47_PAK 126	PAK 126	N/A	N/A	-	Sy47	N/A	sylvestris or sativa-sylvestris admixed	SAMN41926152	in situ	N5	N/A
96	Sy48_PAK 127	PAK 127	N/A	N/A	-	Sy48	N/A	sylvestris or sativa-sylvestris admixed	SAMN41926153	in situ	N5	N/A
97	Sy49_PAK 128	PAK 128	N/A	N/A	-	Sy49	N/A	sylvestris or sativa-sylvestris admixed	SAMN41926154	in situ	N5	N/A
98	Sy50_PAK 129	PAK 129	N/A	N/A	-	Sy50	N/A	sylvestris or sativa-sylvestris admixed	SAMN41926155	in situ	N5	N/A
99	Sy51_PAK 130	PAK 130	N/A	N/A	-	Sy51	N/A	sylvestris or sativa-sylvestris admixed	SAMN41926156	in situ	N5	N/A
100	Sy54_PAK 133	PAK 133	N/A	N/A	-	Sy54	N/A	sylvestris or sativa-sylvestris admixed	SAMN41926157	in situ	B5	N/A
101	Sy55_PAK NN 1	PAK NN 1	N/A	N/A	-	Sy55	N/A	sylvestris or sativa-sylvestris admixed	SAMN41926158	in situ	N5	N/A
102	Sy56_PAK NN 2	PAK NN 2	N/A	N/A	-	Sy56	N/A	sylvestris or sativa-sylvestris admixed	SAMN41926159	in situ	N5	N/A
103	Sy58_PAK NN 4	PAK NN 4	N/A	N/A	-	Sy58	N/A	sylvestris or sativa-sylvestris admixed	SAMN41926160	in situ	N5	N/A
104	Sy59_PAK NN 5	PAK NN 5	N/A	N/A	-	Sy59	N/A	sylvestris or sativa-sylvestris admixed	SAMN41926161	in situ	N5	N/A
105	IPTPO01_Malv.Istar.	Malvazija Istarska	7269	Malvasia Istriana	-	Malvazija Istarska	disagreeing or being at variance	sativa	SAMN41926162	IPT germplasm repository	B	W
106	IPTPO03_Muškat Ruža	Muškat Ruža	8249	Muscat Rouge de Madere	-	Muscat Rouge de Madere	agreeing	sativa	SAMN41926163	IPT germplasm repository	N	W
107	IPTPO04_Borgonja	Borgonja	1459	Blaufränkisch	-	Blaufrankisch	agreeing	sativa	SAMN41926164	IPT germplasm repository	N	W
108	IPTPO05_Hrvatica	Hrvatica	22682	Hrvatica	-	Hrvatica	agreeing	sativa	SAMN41926165	IPT germplasm repository	N	W
109	IPTPO06_Muškat bijeli Momjanski	Muškat Bijeli Momjanski	8193	Muscat à Petits Grains Blancs	-	Muscat à Petits Grains Blancs	agreeing	sativa	SAMN41926166	IPT germplasm repository	B	W
110	IPTPO07_Duranija	Duranija	21070	Duranija Bijela	-	Duranija	disagreeing or being at variance	sativa	SAMN41926167	IPT germplasm repository	B	W
111	IPTPO08_Surina	Surina	9235	Piccola Nera	-	Surina	disagreeing or being at variance	sativa	SAMN41926168	IPT germplasm repository	Rs	W
112	IPTPO09_Garganja	Garganja	6854	Lipolist	-	Garganja	disagreeing or being at variance	sativa	SAMN41926169	IPT germplasm repository	B	W
113	IPTPO10_Dolcin	Dolcin	24412	Vitovska	-	Dolcin	disagreeing or being at variance	sativa	SAMN41926170	IPT germplasm repository	B	W
114	IPTPO12_Cabernet Sauvignon	Cabernet Sauvignon	1929	Cabernet Sauvignon	-	Cabernet Sauvignon	agreeing	sativa	SAMN41926171	IPT germplasm repository	N	W
115	AF01_Bijela brajdica	Bijela Brajdica	23356	Brajdica Bijela	-	Bijela Brajdica	disagreeing or being at variance	sativa	SAMN41926172	AFZ germplasm repository	B	W
116	AF02_Šipelj	Šipelj	25300	Šipelj	-	Šipelj	agreeing	sativa	SAMN41926173	AFZ germplasm repository	B	W
117	AF03_Drnekuša mala	Drnekuša Mala	3693	Drnekuša Mala	-	Drnekuša Mala	agreeing	sativa	SAMN41926174	AFZ germplasm repository	N	W
118	AF04_Pršljivka	Pršljivka	24909	Pršljivka	-	Pršljivka	agreeing	sativa	SAMN41926175	AFZ germplasm repository	B	W
119	AF05_Žumić	Žumić	15923	Zunic	-	Žumić	disagreeing or being at variance	sativa	SAMN41926176	AFZ germplasm repository	B	W
120	AF06_Bilan	Bilan	16017	Vitouska Garganija	-	Bilan	disagreeing or being at variance	sativa	SAMN41926177	AFZ germplasm repository	B	W
121	AF07_Stara brančevka	Stara Brančevka	24939	Stara Brančevka	-	Stara Brančevka	agreeing	sativa	SAMN41926178	AFZ germplasm repository	N	W
122	AF08_Ruža b.	Ruža Bijela	10419	Ruža Bijela	-	Ruža Bijela	agreeing	sativa	SAMN41926179	AFZ germplasm repository	B	W
123	AF09_Jarbola	Jarbola	22930	Jarbola	-	Jarbola	agreeing	sativa	SAMN41926180	AFZ germplasm repository	B	W
124	AF10_Moslavac	Moslavac	4292	Furmint	-	Furmint	agreeing	sativa	SAMN41926181	AFZ germplasm repository	B	W
125	AF11_Dišeća ranina	Dišeća Ranina	12785	Urbanitraube	-	Dišeća Ranina	disagreeing or being at variance	sativa	SAMN41926182	AFZ germplasm repository	B	W/T
126	AF12_Plavec žuti	Plavec žuti	24539	Plavec žuti	-	Plavec žuti	agreeing	sativa	SAMN41926183	AFZ germplasm repository	B	W
127	AF13_Belina starohrvatska	Belina Starohrvatska	5374	Heunisch Weiss	-	Heunisch Weiss	agreeing	sativa	SAMN41926184	AFZ germplasm repository	B	W
128	AF14_Kraljevina	Kraljevina	24904	Kraljevina	-	Kraljevina	agreeing	sativa	SAMN41926185	AFZ germplasm repository	Rs	W
129	AF15_Bilina privlačka	Bilina Privlačka	26051	Bilina Privlačka	-	Bilina Privlačka	agreeing	sativa	SAMN41926186	AFZ germplasm repository	B	W
130	AF17_Mekuja	Mekuja	7598	Mekuja Bijela	-	Mekuja	disagreeing or being at variance	sativa	SAMN41926187	AFZ germplasm repository	B	W
131	AF18_Ranfol	Ranfol	9908	Ranfol Beli	-	Ranfol	disagreeing or being at variance	sativa	SAMN41926188	AFZ germplasm repository	B	W
132	AF19_Verdić	Verdić	9741	Glera	Verdić	Glera	agreeing	sativa	SAMN41926189	AFZ germplasm repository	B	W
133	AF21_Bljuzgavac	Bljuzgavac	13186	Vulpea	Blank Blauer	Blank Blauer	disagreeing or being at variance	sativa	SAMN41926190	AFZ germplasm repository	N	W
134	AF22_Škrlet	Škrlet	22983	Škrlet	-	Škrlet	agreeing	sativa	SAMN41926191	AFZ germplasm repository	B	W
135	AF23_Debejan	Debejan	24907	Debejan Crni	-	Debejan	disagreeing or being at variance	sativa	SAMN41926192	AFZ germplasm repository	N	W
136	AF24_Kurtelaška	Kurtelaška	6571	Kurtelaška	-	Kurtelaška	agreeing	sativa	SAMN41926193	AFZ germplasm repository	B	W
137	AF25_Sokol	Sokol	6982	Luglienga Bianca	-	Sokol	disagreeing or being at variance	sativa	SAMN41926194	AFZ germplasm repository	B	W/T
138	AF26_Belina mala	Belina Mala	26738	Biancghera	-	Belina Mala	disagreeing or being at variance	sativa	SAMN41926195	AFZ germplasm repository	B	W
139	AF27_Magrovina	Magrovina	7099	Magrovina	-	Magrovina	agreeing	sativa	SAMN41926196	AFZ germplasm repository	N	W
140	AF28_Klešćec	Klešćec	550	Aranka	-	Klešćec	disagreeing or being at variance	sativa	SAMN41926197	AFZ germplasm repository	B	W
141	AF29_Kadarun	Kadarun	5900	Kadarun	-	Kadarun	agreeing	sativa	SAMN41926198	AFZ germplasm repository	N	W
142	AF30_Žlahtina	Žlahtina	22843	Žlahtina	-	Žlahtina	agreeing	sativa	SAMN41926199	AFZ germplasm repository	B	W
143	AF31_Belina hižakovec	Belina Hižakovec	26742	Belina Hižakovec	-	Belina Hižakovec	agreeing	sativa	SAMN41926200	AFZ germplasm repository	B	W
144	AF32_Svjetljak	Svjetljak	24941	Svjetlak	-	Svjetljak	disagreeing or being at variance	sativa	SAMN41926201	AFZ germplasm repository	B	W
145	AF33_Plavčina	Plavčina	24943	Plavčina	-	Plavčina	agreeing	sativa	SAMN41926202	AFZ germplasm repository	Rg	W
146	AF34_Mejsko bijelo	Mejsko Bijelo	25252	Mejsko Belo	-	Mejsko Bijelo	disagreeing or being at variance	sativa	SAMN41926203	AFZ germplasm repository	B	W
147	AF35_Divjaka (Pelješka)	Divjaka	26741	Divjaka	-	Divjaka	agreeing	sativa	SAMN41926204	AFZ germplasm repository	B	W
148	TLV4_IJK88 (PAK88)	IJK88 (PAK88)	N/A	N/A	N/A	TLV4	N/A	sylvestris or sativa-sylvestris admixed	SAMN41926205	IJK germplasm repository	N5	N/A
149	TLV5_IJK120 (PAK110)	IJK120 (PAK110)	N/A	N/A	N/A	TLV5	N/A	sylvestris or sativa-sylvestris admixed	SAMN41926206	IJK germplasm repository	N5	N/A
Footnotes:
1 For the complete list of synonyms refer to VIVC database using the corresponding VIVC code reported in column D.
2 Cultivar name used in this article after the first citation in the text. For conjugating the sake of clarity and the sake of simplicity/conciseness, prime names and/or other relevant synonyms are reported in the article only in case of higher or similar relevance with cultivar name used in this article.
3 Acronyms of germplasm repositories: AFZ, Faculty of Agriculture, University of Zagreb, National Repository of Autochthonous Varieties, Zagreb; IJK, Institute for Adriatic Crops and Karst Reclamation, Repository of Dalmatian varieties, Split; IPT, Institute of Agriculture and Tourism Poreč, Repository of Istrian varieties, Poreč.
4 Using the codes defined by the OIV 225 descriptor: N = blue black, B = green yellow, Rs = rose , Rg = red.
5 Inference of berry colour was obtained from genomic data (Fig. S5-S8, S12)
6 According to the VIVC database: W = winegrape, T = Table grape, W/T = dual use.
7 In all cases where libraries of the R software package and/or data repositories did not support additional letters of the Croatian alphabet, č and ć were replaced by c; š was replaced by s; ž was replaced by z.
N/A = not applicable

## Sheet: S2
Table S2 List of accessions and phenotypic values of OIV descriptors.
				OIV 004	OIV 005	OIV 011	OIV 012	OIV 013	OIV 014	OIV 053	OIV 054	OIV 055	OIV 056	OIV 084	OIV 085	OIV 086	OIV 087	OIV 088	OIV 089	OIV 090	OIV 091	Berry colour
Sample ID	Accession name in use in Croatian germplasm repositories	VIVC Code	Cultivar name (sativa) and stock ID (in natural sites) used in this paper2	Young shoot: densitiy of prostrate hairs on the tip	Young shoot: density of erect hairs on the shoot tip	Shoot: density of erect hairs on nodes	Shoot: density of erect hairs on internodes	Shoot: density of prostrate hairs on nodes	Shoot: density of prostrate hairs on internodes	Young leaf: density of prostrate hairs between main veins on lower side of blade (4th leaf)	Young leaf: density of erect hairs between main veins on lower side of blade (4th leaf)	Young leaf: density of prostrate hairs on main veins on lower side of blade (4th leaf)	Young leaf: density of erect hairs on main veins on lower side of blade (4th leaf)	Mature leaf: density of prostrate hairs between main veins on lower side of blade	Mature leaf: density of erect hairs between main veins on lower side of blade	Mature leaf: density of prostrate hairs on main veins on lower side of blade	Mature leaf: density of erect hairs on main veins on lower side of blade	Mature leaf: prostrate hairs on main veins on upper side of blade	Mature leaf: erect hairs on main veins on upper side of blade	Mature leaf: density of prostrate hairs on petiole	Mature leaf: density of erect hairs on petiole
HR29_Babić	Babić	844	Babić	1	1	1	1	1	1	1	1	1	1	1	1	1	1	1	1	1	1	N
AF26_Belina mala	Belina Mala	26738	Belina Mala	7	1	1	1	3	3	7	1	5	1	7	1	3	3	1	1	3	1	B
AF13_Belina starohrvatska	Belina Starohrvatska	5374	Heunisch Weiss	3	1	1	1	3	3	3	1	3	1	3	3	3	5	1	1	1	3	B
AF01_Bijela brajdica	Bijela Brajdica	23356	Bijela Brajdica	3	1	1	1	3	3	5	1	3	1	7	1	3	1	1	1	3	1	B
AF06_Bilan	Bilan	16017	Bilan	3	1	1	1	1	1	3	1	3	1	3	3	3	5	1	1	1	1	B
HR50_Bogdanuša	Bogdanuša	1506	Bogdanuša	1	1	1	1	1	1	1	3	1	3	1	3	1	3	1	1	1	1	B
HR44_Bombino	Bombino Bianco	1533	Bombino Bianco	5	1	1	1	3	3	5	1	3	1	3	7	1	5	1	1	1	3	B
IPTPO04_Borgonja	Borgonja	1459	Blaufränkisch	3	1	1	1	1	1	1	1	1	3	1	1	1	5	1	1	1	1	N
HR60_Bratkovina bijela	Bratkovina Bijela	1660	Bratkovina Bijela	3	1	1	1	3	3	1	1	3	1	5	1	3	1	1	1	3	1	B
IPTPO12_Cabernet Sauvignon	Cabernet Sauvignon	1929	Cabernet Sauvignon	1	1	1	1	3	3	3	1	3	1	3	1	3	1	1	1	3	1	N
Sy01_Cerovica 01	Cerovica 01	N/A	Sy01	3	1	1	1	1	1	3	1	3	1	3	1	3	1	1	1	3	1	N
Sy02_Cerovica 02	Cerovica 02	N/A	Sy02	5	1	1	1	1	1	3	1	3	1	5	1	3	1	1	1	3	1	N
Sy09_Cerovica 09	Cerovica 09	N/A	Sy09	3	1	1	1	3	3	3	1	3	1	5	1	3	1	1	1	3	1	N
HR48_Cetinka	Cetinka	2407	Cetinka	3	1	1	1	3	3	3	1	3	1	3	1	3	1	1	1	3	1	B
HR52_Cipar	Cipar	4962	Cipar	1	1	1	1	1	1	1	1	1	1	1	1	1	1	1	1	1	1	N
HR64_Debit	Debit	10423	Debit	1	1	1	1	3	3	1	1	1	1	1	1	1	1	1	1	1	1	B
AF11_Dišeća ranina	Dišeća Ranina	12785	Dišeća Ranina	5	1	1	1	3	3	3	1	3	1	5	5	3	3	1	1	3	1	B
HR57_Dobričić	Dobričić	3608	Dobričić	3	1	1	1	1	1	1	1	1	1	1	1	1	1	1	1	1	1	N
HR43_Drnekuša	Drnekuša	24849	Drnekuša	3	1	1	1	1	1	3	1	1	1	3	1	1	1	1	1	1	1	N
IPTPO07_Duranija	Duranija	21070	Duranija	1	1	1	1	1	1	1	1	1	1	1	3	1	3	1	1	1	1	B
HR42_Frmentum	Frmentum	24605	Frmentum	1	1	1	1	1	1	1	1	1	1	1	1	1	1	1	1	1	1	B
IPTPO09_Garganja	Garganja	6854	Garganja	5	1	1	1	3	3	7	1	5	1	5	1	3	1	1	1	3	1	B
HR41_Gegić	Gegić	4493	Gegić	3	1	1	1	3	3	3	5	3	3	5	3	3	3	1	1	1	1	B
HR18_Glavinuša	Glavinuša	8728	Glavinuša	3	1	1	1	1	1	1	1	1	1	1	1	1	3	1	1	1	1	N
HR78_Gnjatonja	Gnjatonja	3712	Gnjatonja	3	1	1	1	3	3	3	1	5	1	1	1	3	3	9	1	3	1	B
HR17_Graševina	Graševina	13217	Welschriesling	3	1	1	1	1	1	5	1	3	1	3	1	3	1	1	1	1	1	B
HR54_Grk	Grk	5066	Grk	3	1	1	1	3	3	3	1	3	1	3	1	3	1	1	1	3	1	B
HR36_Gustopupica ninska	Gustopupica Ninska	21276	Gustopupica Ninska	3	1	1	1	1	1	3	1	1	3	1	1	3	1	1	1	1	1	N
AF29_Kadarun	Kadarun	5900	Kadarun	3	1	1	1	3	3	7	3	3	3	7	1	1	5	1	1	3	3	N
HR67_Karstičevica	Karstičevica	6519	Karstičevica	5	1	1	1	3	3	5	3	1	3	7	5	1	5	9	1	3	5	B
AF14_Kraljevina	Kraljevina	24904	Kraljevina	1	1	1	1	1	1	1	1	1	1	1	1	1	3	1	3	1	1	N
HR26_Krivaja crvena	Krivaja Crvena	26837	Krivaja Crvena	1	1	1	1	1	1	1	1	1	1	1	3	3	1	1	1	1	1	N
HR66_Kujundžuša	Kujundžuša	6545	Kujundžuša	1	1	1	1	1	1	1	3	1	3	3	5	1	5	1	1	1	1	B
HR24_Ljutun	Ljutun	6878	Ljutun	3	1	1	1	3	3	3	1	3	3	3	1	3	3	1	1	3	1	N
HR21_Malvasija dubrovačka	Malvasija Dubrovačka	7266	Malvasija Dubrovačka	1	1	1	1	1	1	1	1	1	3	1	1	1	3	1	1	1	3	B
IPTPO01_Malv.Istar.	Malvazija Istarska	7269	Malvazija Istarska	3	1	1	1	1	1	1	1	1	1	1	1	1	1	1	1	1	1	B
HR19_Maraština Omiš	Maraština Omiš	8075	Maraština Omiš	3	1	1	1	1	1	7	1	3	3	3	1	5	1	1	1	3	1	B
HR20_Mijajuša	Mijajuša	12125	Asswad Karech	3	1	1	1	1	1	1	1	1	3	1	1	1	3	1	1	1	1	N
Sy11_MJ 141	MJ 141	N/A	Sy11	3	1	1	1	5	3	3	1	3	1	1	5	1	5	1	1	1	5	N
Sy14_MJ 144	MJ 144	N/A	Sy14	5	1	1	1	1	1	3	1	1	3	5	1	1	7	1	1	1	7	N
AF10_Moslavac	Moslavac	4292	Furmint	7	1	1	1	3	3	7	1	3	3	7	1	3	5	1	1	5	1	B
IPTPO06_Muškat bijeli Momjanski	Muškat Bijeli Momjanski	8193	Muscat à Petits Grains Blancs	3	1	1	1	1	1	1	3	3	3	1	3	1	3	1	1	1	3	B
HR38_Muškat Ruža Omiški	Muškat Ruža Omiški	8226	Muscat Hamburg	3	1	1	1	3	3	3	1	3	1	3	1	3	1	1	1	1	1	N
IPTPO03_Muškat Ruža	Muškat Ruža	8249	Muscat Rouge de Madere	3	1	1	1	3	3	1	1	3	1	1	3	3	3	1	1	1	1	N
HR32_Ninčuša	Ninčuša	8565	Ninčuša	1	1	1	1	1	1	3	1	3	3	5	1	1	3	9	1	1	1	N
Sy19_MJ NN 4	MJ NN 4	N/A	Sy19	1	1	1	1	1	1	3	1	5	5	3	5	1	5	1	1	1	3	N
HR73_Okatica bijela	Okatica Bijela	8874	Okatica Bijela	1	1	1	1	1	1	1	1	1	3	1	3	1	3	1	1	1	1	B
HR25_Okatica crna	Okatica Crna	24335	Okatica Crna	3	1	1	1	3	3	3	1	3	1	3	1	3	1	9	1	3	1	N
TLV5_IJK120 (PAK110)	IJK120 (PAK110)	N/A	TLV5	1	1	1	1	1	1	3	1	3	1	5	1	3	1	1	1	3	1	N
Sy42_PAK 120	PAK 120	N/A	Sy42	3	1	1	1	1	3	1	1	1	3	3	1	1	5	9	1	1	5	N
Sy43_PAK 122	PAK 122	N/A	Sy43	1	1	1	1	1	1	1	3	1	3	1	5	1	5	1	1	1	5	N
Sy44_PAK 123	PAK 123	N/A	Sy44	1	1	1	1	1	1	1	3	1	5	5	5	3	5	1	1	3	3	N
Sy46_PAK 125	PAK 125	N/A	Sy46	1	1	1	1	1	1	1	1	1	1	1	3	1	5	1	1	1	3	N
Sy48_PAK 127	PAK 127	N/A	Sy48	1	1	1	1	1	1	1	1	1	3	1	1	1	3	1	1	1	3	N
Sy50_PAK 129	PAK 129	N/A	Sy50	3	1	1	1	3	3	3	1	1	3	5	3	3	5	1	1	1	5	N
TLV4_IJK88 (PAK88)	IJK88 (PAK88)	N/A	TLV4	1	1	1	1	1	1	1	1	1	3	1	1	1	5	1	1	1	5	N
HR79_Palagružanka	Palagružanka	24336	Palagružanka	3	1	1	1	3	3	5	1	3	1	5	1	5	1	1	1	1	1	B
HR69_Plava lovora	Plava Lovora	24337	Plava Lovora	3	1	1	1	3	3	5	1	3	1	7	1	1	1	1	3	1	1	N
HR33_Plavac mali	Plavac Mali	9549	Plavac Mali	3	1	1	1	3	3	3	1	1	3	5	1	1	3	1	1	3	1	N
AF33_Plavčina	Plavčina	24943	Plavčina	3	1	1	1	1	1	7	1	3	1	3	5	1	5	1	1	3	1	N
HR28_Plavina 9.red	Plavina	9557	Plavina	5	1	1	1	5	5	5	1	3	3	7	3	3	5	1	1	3	1	N
HR46_Plemenka bijela	Plemenka Bijela	2473	Chasselas Blanc	1	1	1	1	1	1	1	1	1	1	1	1	1	3	1	1	1	3	B
HR05_Pošip bijeli obični	Pošip Bijeli Obični	16018	Pošip Bijeli	1	1	1	1	1	1	1	1	1	1	1	1	3	1	1	1	1	1	B
HR62_Prč	Prč	15089	Prč	1	1	1	1	1	1	1	1	3	1	1	3	1	1	1	1	1	1	B
AF04_Pršljivka	Pršljivka	24909	Pršljivka	9	1	1	1	5	5	7	1	5	1	7	1	5	3	9	1	3	1	B
AF18_Ranfol	Ranfol	9908	Ranfol	5	1	1	1	3	3	7	1	3	5	7	1	1	7	1	1	5	1	B
HR72_Rudežuša	Rudežuša	10327	Rudežuša	1	1	1	1	1	1	5	1	1	5	7	1	3	5	1	1	3	3	N
HR34_Šarica trišnjavica	Šarica Trišnjavica	12654	Šarica Trišnjavica	9	1	1	1	5	5	7	1	5	1	7	1	3	1	1	1	5	1	N
AF02_Šipelj	Šipelj	25300	Šipelj	7	1	1	1	3	3	3	1	3	1	7	1	1	3	1	1	3	3	B
AF22_Škrlet	Škrlet	22983	Škrlet	3	1	1	1	1	1	3	1	3	1	3	1	1	3	1	1	1	1	B
AF07_Stara brančevka	Stara Brančevka	24939	Stara Brančevka	3	1	1	1	3	3	5	1	1	3	9	1	3	3	9	1	5	1	N
IPTPO08_Surina	Surina	9235	Surina	1	1	1	1	1	1	1	1	1	3	1	3	1	3	1	1	1	1	N
AF32_Svjetljak	Svjetljak	24941	Svjetljak	3	1	1	1	3	3	7	1	1	1	7	1	3	3	1	1	1	3	B
HR40_Terin	Terin	24999	Terin	5	1	1	1	3	3	7	1	3	1	5	1	3	1	9	1	3	1	N
HR07_Tribidrag	Tribidrag	9703	Tribidrag	1	1	1	1	1	1	1	1	1	5	1	5	1	3	1	1	1	3	N
AF19_Verdić	Verdić	9741	Glera	3	1	1	1	1	1	3	1	5	5	3	5	1	5	1	1	3	1	B
HR15_Vlaška	Vlaška	23222	Vlaška	1	1	1	1	1	1	1	1	1	1	1	3	1	1	1	1	1	1	B
HR82_Vranac	Vranac	13179	Vranac	3	1	1	1	1	1	1	1	1	1	3	1	3	1	1	1	1	1	N
HR27_Vugava bijela omiška	Vugava Bijela Omiška	24339	Vugava Bijela Omiška	3	1	1	1	3	3	3	1	3	3	5	1	3	5	1	1	3	1	B
HR37_Vugava Vis	Vugava Vis	13184	Vugava Vis	1	1	1	1	1	1	1	1	3	1	1	1	3	1	1	1	3	1	B
HR01_Rukatac	Rukatac	7262	Malvasia Bianca Lunga	9	1	1	1	7	7	3	1	3	1	7	1	5	1	9	1	5	1	B
HR83_Žilavka	Žilavka	13446	Žilavka	1	1	1	1	1	1	1	1	3	1	1	1	3	1	1	1	1	1	B
HR39_Zlatarica vrgoračka	Zlatarica Vrgoračka	4217	Zlatarica Vrgoračka	3	1	1	1	3	3	5	1	5	1	5	1	5	1	1	1	5	1	B
AF05_Žumić	Žumić	15923	Žumić	5	1	1	1	3	3	7	1	3	1	7	1	5	5	1	1	3	1	B

## Sheet: S3
Table S3 ADMIXTURE ancestry component with K= 3.
Sample ID	Accession name in use in Croatian germplasm repositories	VIVC Code	Cultivar name (sativa) and stock ID (in natural sites) used in this paper2	Plavac Mali / Bombino Bianco ancestry	sylvestris ancestry	Heunisch Weiss / Blank Blauer ancestry
AF03_Drnekuša mala	Drnekuša Mala	3693	Drnekuša Mala	0.99998	1e-05	1e-05
AF24_Kurtelaška	Kurtelaška	6571	Kurtelaška	0.99998	1e-05	1e-05
HR24_Ljutun	Ljutun	6878	Ljutun	0.99998	1e-05	1e-05
HR29_Babić	Babić	844	Babić	0.99998	1e-05	1e-05
HR32_Ninčuša	Ninčuša	8565	Ninčuša	0.99998	1e-05	1e-05
HR33_Plavac mali	Plavac Mali	9549	Plavac Mali	0.99998	1e-05	1e-05
HR43_Drnekuša	Drnekuša	24849	Drnekuša	0.99998	1e-05	1e-05
HR44_Bombino	Bombino Bianco	1533	Bombino Bianco	0.99998	1e-05	1e-05
HR49_Mladenka	Mladenka	23171	Mladenka	0.99998	1e-05	1e-05
HR57_Dobričić	Dobričić	3608	Dobričić	0.99998	1e-05	1e-05
HR67_Karstičevica	Karstičevica	6519	Karstičevica	0.99998	1e-05	1e-05
HR68_Babica crna	Babica Crna	23110	Babica Crna	0.99998	1e-05	1e-05
HR69_Plava lovora	Plava Lovora	24337	Plava Lovora	0.99998	1e-05	1e-05
HR75_Crna brajda	Crna Brajda	1019	Crna Brajda	0.99998	1e-05	1e-05
HR50_Bogdanuša	Bogdanuša	1506	Bogdanuša	0.953056	0.046934	1e-05
AF23_Debejan	Debejan	24907	Debejan	0.918381	1e-05	0.081609
HR79_Palagružanka	Palagružanka	24336	Palagružanka	0.893056	1e-05	0.106934
HR19_Maraština Omiš	Maraština Omiš	8075	Maraština Omiš	0.866304	1e-05	0.133686
HR73_Okatica bijela	Okatica Bijela	8874	Okatica Bijela	0.825352	1e-05	0.174638
HR27_Vugava bijela omiška	Vugava Bijela Omiška	24339	Vugava Bijela Omiška	0.820421	1e-05	0.179569
HR41_Gegić	Gegić	4493	Gegić	0.81742	1e-05	0.18257
HR80_Pavicić	Pavicić	11898	Pavicić	0.796336	1e-05	0.203654
HR34_Šarica trišnjavica	Šarica Trišnjavica	12654	Šarica Trišnjavica	0.790531	1e-05	0.209459
HR58_Krivaja bijela	Krivaja Bijela	10050	Krivaja Bijela	0.775193	1e-05	0.224797
HR81_Crljenak viški	Crljenak Viški	3246	Crljenak Viški	0.764955	1e-05	0.235035
HR20_Mijajuša	Mijajuša	12125	Asswad Karech	0.75738	1e-05	0.24261
HR53_Crnka	Crnka	21049	Crnka	0.754855	1e-05	0.245135
AF01_Bijela brajdica	Bijela Brajdica	23356	Bijela Brajdica	0.750177	1e-05	0.249813
HR26_Krivaja crvena	Krivaja Crvena	26837	Krivaja Crvena	0.746157	1e-05	0.253833
HR18_Glavinuša	Glavinuša	8728	Glavinuša	0.744162	1e-05	0.255828
HR07_Tribidrag	Tribidrag	9703	Tribidrag	0.741681	1e-05	0.258309
HR82_Vranac	Vranac	13179	Vranac	0.714977	1e-05	0.285013
HR61_Zlatarica blatska	Zlatarica Blatska	13461	Zlatarica Blatska	0.697856	1e-05	0.302134
HR05_Pošip bijeli obični	Pošip Bijeli Obični	16018	Pošip Bijeli	0.697158	1e-05	0.302832
HR64_Debit	Debit	10423	Debit	0.695876	1e-05	0.304114
HR54_Grk	Grk	5066	Grk	0.680563	1e-05	0.319427
HR28_Plavina 9.red	Plavina	9557	Plavina	0.678375	1e-05	0.321615
HR01_Rukatac	Rukatac	7262	Malvasia Bianca Lunga	0.67371	1e-05	0.32628
HR42_Frmentum	Frmentum	24605	Frmentum	0.665784	1e-05	0.334206
HR77_Silbijanac	Silbijanac	24338	Silbijanac	0.661754	1e-05	0.338236
HR21_Malvasija dubrovačka	Malvasija Dubrovačka	7266	Malvasija Dubrovačka	0.653424	0.151655	0.194921
HR52_Cipar	Cipar	4962	Cipar	0.649514	0.05005	0.300436
HR74_Marinkovića grozje	Marinkovića Grozje	122	Afus Ali	0.648984	1e-05	0.351006
AF17_Mekuja	Mekuja	7598	Mekuja	0.630346	0.013218	0.356436
HR78_Gnjatonja	Gnjatonja	3712	Gnjatonja	0.628802	0.089316	0.281882
HR48_Cetinka	Cetinka	2407	Cetinka	0.623941	1e-05	0.376049
AF29_Kadarun	Kadarun	5900	Kadarun	0.611945	1e-05	0.388045
HR15_Vlaška	Vlaška	23222	Vlaška	0.570416	0.060734	0.36885
HR60_Bratkovina bijela	Bratkovina Bijela	1660	Bratkovina Bijela	0.564762	1e-05	0.435228
HR55_Pošip crni	Pošip Crni	21273	Pošip Crni	0.545806	1e-05	0.454184
IPTPO05_Hrvatica	Hrvatica	22682	Hrvatica	0.541247	0.064957	0.393796
AF25_Sokol	Sokol	6982	Sokol	0.521338	0.119711	0.358951
HR38_Muškat Ruža Omiški	Muškat Ruža Omiški	8226	Muscat Hamburg	0.517807	0.081066	0.401127
HR39_Zlatarica vrgoračka	Zlatarica Vrgoračka	4217	Zlatarica Vrgoračka	0.515882	0.019067	0.465051
IPTPO06_Muškat bijeli Momjanski	Muškat Bijeli Momjanski	8193	Muscat à Petits Grains Blancs	0.412675	1e-05	0.587315
IPTPO10_Dolcin	Dolcin	24412	Dolcin	0.408991	1e-05	0.590999
HR63_Vugava crvena	Vugava Crvena	24340	Vugava Crvena	0.384494	1e-05	0.615496
AF14_Kraljevina	Kraljevina	24904	Kraljevina	0.379563	0.004228	0.616208
HR59_Vrškajica	Vrškajica	21681	Vrškajica	0.376966	1e-05	0.623024
HR66_Kujundžuša	Kujundžuša	6545	Kujundžuša	0.362829	0.089511	0.54766
HR40_Terin	Terin	24999	Terin	0.352803	0.053915	0.593282
HR83_Žilavka	Žilavka	13446	Žilavka	0.329898	1e-05	0.670092
HR76_Beretinjok bijeli	Beretinjok Bijeli	1330	Beretinjok Bijeli	0.32287	0.023503	0.653626
HR25_Okatica crna	Okatica Crna	24335	Okatica Crna	0.319949	0.157407	0.522644
HR37_Vugava Vis	Vugava Vis	13184	Vugava Vis	0.313252	1e-05	0.686738
HR71_Zadarka	Zadarka	13365	Zadarka Crna	0.288144	1e-05	0.711846
AF26_Belina mala	Belina Mala	26738	Belina Mala	0.281326	1e-05	0.718664
HR62_Prč	Prč	15089	Prč	0.279932	0.040289	0.679779
IPTPO01_Malv.Istar.	Malvazija Istarska	7269	Malvazija Istarska	0.231834	0.03866	0.729506
AF15_Bilina privlačka	Bilina Privlačka	26051	Bilina Privlačka	0.231713	1e-05	0.768277
HR70_Palaruša (Medna)	Palaruša (Medna)	7584	Palaruša	0.227617	1e-05	0.772373
HR72_Rudežuša	Rudežuša	10327	Rudežuša	0.216439	0.004691	0.77887
AF19_Verdić	Verdić	9741	Glera	0.18977	0.042934	0.767296
AF30_Žlahtina	Žlahtina	22843	Žlahtina	0.171079	1e-05	0.828911
AF27_Magrovina	Magrovina	7099	Magrovina	0.16634	1e-05	0.83365
IPTPO03_Muškat Ruža	Muškat Ruža	8249	Muscat Rouge de Madere	0.147151	1e-05	0.852839
HR30_Krkošija	Krkošija	16850	Krkošija	0.142424	1e-05	0.857566
AF11_Dišeća ranina	Dišeća Ranina	12785	Dišeća Ranina	0.121007	1e-05	0.878983
AF28_Klešćec	Klešćec	550	Klešćec	0.115957	0.055621	0.828422
HR23_Lasina	Lasina	6761	Lasina	0.11592	1e-05	0.88407
AF05_Žumić	Žumić	15923	Žumić	0.110083	1e-05	0.889907
AF33_Plavčina	Plavčina	24943	Plavčina	0.06739	0.038554	0.894056
HR36_Gustopupica ninska	Gustopupica Ninska	21276	Gustopupica Ninska	0.028338	1e-05	0.971652
HR56_Nepoznata ljubičasta	Nepoznata Ljubičasta	N/A	Nepoznata Ljubičasta	0.022039	1e-05	0.977951
AF04_Pršljivka	Pršljivka	24909	Pršljivka	1.3e-05	1e-05	0.999977
IPTPO08_Surina	Surina	9235	Surina	1e-05	1e-05	0.99998
IPTPO09_Garganja	Garganja	6854	Garganja	1e-05	1e-05	0.99998
AF02_Šipelj	Šipelj	25300	Šipelj	1e-05	1e-05	0.99998
AF06_Bilan	Bilan	16017	Bilan	1e-05	1e-05	0.99998
AF07_Stara brančevka	Stara Brančevka	24939	Stara Brančevka	1e-05	1e-05	0.99998
AF08_Ruža b.	Ruža Bijela	10419	Ruža Bijela	1e-05	1e-05	0.99998
AF10_Moslavac	Moslavac	4292	Furmint	1e-05	1e-05	0.99998
AF12_Plavec žuti	Plavec žuti	24539	Plavec žuti	1e-05	1e-05	0.99998
AF13_Belina starohrvatska	Belina Starohrvatska	5374	Heunisch Weiss	1e-05	1e-05	0.99998
AF18_Ranfol	Ranfol	9908	Ranfol	1e-05	1e-05	0.99998
AF21_Bljuzgavac	Bljuzgavac	13186	Blank Blauer	1e-05	1e-05	0.99998
AF31_Belina hižakovec	Belina Hižakovec	26742	Belina Hižakovec	1e-05	1e-05	0.99998
AF32_Svjetljak	Svjetljak	24941	Svjetljak	1e-05	1e-05	0.99998
HR45_Xinomavro	Xinomavro	13284	Xynomavro	1e-05	1e-05	0.99998
IPTPO04_Borgonja	Borgonja	1459	Blaufränkisch	1e-05	0.001047	0.998943
AF34_Mejsko bijelo	Mejsko Bijelo	25252	Mejsko Bijelo	1e-05	0.018751	0.981239
IPTPO07_Duranija	Duranija	21070	Duranija	1e-05	0.03188	0.96811
AF09_Jarbola	Jarbola	22930	Jarbola	1e-05	0.084204	0.915786
AF22_Škrlet	Škrlet	22983	Škrlet	0.10058	0.182307	0.717114
AF35_Divjaka (Pelješka)	Divjaka	26741	Divjaka	1e-05	0.259886	0.740104
HR17_Graševina	Graševina	13217	Welschriesling	0.138243	0.30979	0.551967
Sy10_MJ 98	MJ 98	N/A	Sy10	1e-05	0.349244	0.650746
HR46_Plemenka bijela	Plemenka Bijela	2473	Chasselas Blanc	0.228147	0.353726	0.418127
IPTPO12_Cabernet Sauvignon	Cabernet Sauvignon	1929	Cabernet Sauvignon	0.303375	0.38723	0.309395
Sy16_MJ NN 1	MJ NN 1	N/A	Sy16	0.209561	0.630122	0.160317
TLV5_IJK120 (PAK110)	IJK120 (PAK110)	N/A	TLV5	0.116069	0.727128	0.156803
Sy31_PS NN 1	PS NN 1	N/A	Sy31	1e-05	0.823764	0.176226
Sy14_MJ 144	MJ 144	N/A	Sy14	0.077735	0.831866	0.090399
Sy20_PS 176	PS 176	N/A	Sy20	0.044834	0.846126	0.10904
Sy11_MJ 141	MJ 141	N/A	Sy11	0.05412	0.861198	0.084681
Sy19_MJ NN 4	MJ NN 4	N/A	Sy19	1e-05	0.864124	0.135866
Sy12_MJ 142	MJ 142	N/A	Sy12	0.101257	0.878862	0.019881
Sy48_PAK 127	PAK 127	N/A	Sy48	0.081492	0.906046	0.012462
Sy42_PAK 120	PAK 120	N/A	Sy42	0.029638	0.92444	0.045922
Sy50_PAK 129	PAK 129	N/A	Sy50	0.034951	0.93566	0.029389
Sy06_Cerovica 06	Cerovica 06	N/A	Sy06	0.063966	0.936024	1e-05
Sy45_PAK 124	PAK 124	N/A	Sy45	0.033601	0.962657	0.003742
Sy07_Cerovica 07	Cerovica 07	N/A	Sy07	0.024227	0.975763	1e-05
Sy54_PAK 133	PAK 133	N/A	Sy54	1e-05	0.984166	0.015824
Sy51_PAK 130	PAK 130	N/A	Sy51	1e-05	0.989103	0.010887
Sy55_PAK NN 1	PAK NN 1	N/A	Sy55	1e-05	0.992036	0.007954
Sy44_PAK 123	PAK 123	N/A	Sy44	1e-05	0.99907	0.00092
Sy03_Cerovica 03	Cerovica 03	N/A	Sy03	1.6e-05	0.999974	1e-05
Sy40_PAK 116	PAK 116	N/A	Sy40	1.5e-05	0.999975	1e-05
Sy02_Cerovica 02	Cerovica 02	N/A	Sy02	1.3e-05	0.999977	1e-05
Sy25_PS 180	PS 180	N/A	Sy25	1e-05	0.99998	1e-05
Sy30_PS 186	PS 186	N/A	Sy30	1e-05	0.99998	1e-05
Sy33_PS NN 3	PS NN 3	N/A	Sy33	1e-05	0.99998	1e-05
Sy35_PS NN 5	PS NN 5	N/A	Sy35	1e-05	0.99998	1e-05
Sy38_PAK 92	PAK 92	N/A	Sy38	1e-05	0.99998	1e-05
Sy41_PAK 119	PAK 119	N/A	Sy41	1e-05	0.99998	1e-05
Sy43_PAK 122	PAK 122	N/A	Sy43	1e-05	0.99998	1e-05
Sy46_PAK 125	PAK 125	N/A	Sy46	1e-05	0.99998	1e-05
Sy47_PAK 126	PAK 126	N/A	Sy47	1e-05	0.99998	1e-05
Sy49_PAK 128	PAK 128	N/A	Sy49	1e-05	0.99998	1e-05
Sy56_PAK NN 2	PAK NN 2	N/A	Sy56	1e-05	0.99998	1e-05
Sy58_PAK NN 4	PAK NN 4	N/A	Sy58	1e-05	0.99998	1e-05
Sy59_PAK NN 5	PAK NN 5	N/A	Sy59	1e-05	0.99998	1e-05
TLV4_IJK88 (PAK88)	IJK88 (PAK88)	N/A	TLV4	1e-05	0.99998	1e-05
Sy01_Cerovica 01	Cerovica 01	N/A	Sy01	1e-05	0.99998	1e-05
Sy04_Cerovica 04	Cerovica 04	N/A	Sy04	1e-05	0.99998	1e-05
Sy05_Cerovica 05	Cerovica 05	N/A	Sy05	1e-05	0.99998	1e-05
Sy08_Cerovica 08	Cerovica 08	N/A	Sy08	1e-05	0.99998	1e-05
Sy09_Cerovica 09	Cerovica 09	N/A	Sy09	1e-05	0.99998	1e-05

## Sheet: S4
Table S4 f3 test.
Admixed population (A)	Population B	Population C	f3	Standard error	Z-score
Sy10	sativa Heunisch Weiss/Blank Blauer	Paklenica	-0.024267	0.00136453	-17.7842
Sy10	sativa Heunisch Weiss/Blank Blauer	Cerovica	-0.0266704	0.00151808	-17.5685
Sy10	sativa Heunisch Weiss/Blank Blauer	Psunj	-0.0240948	0.00142195	-16.945
Sy10	sativa Heunisch Weiss/Blank Blauer	Modro jezero	-0.0216242	0.00133024	-16.2558
Sy10	sativa Plavac Mali/Bombino Bianco	Psunj	-0.0208094	0.00146757	-14.1795
Sy10	sativa admixed	Psunj	-0.0202708	0.00145006	-13.9793
Sy10	sativa Plavac Mali/Bombino Bianco	Paklenica	-0.0200571	0.0014467	-13.864
Sy10	sativa admixed	Paklenica	-0.0192975	0.00141515	-13.6364
Sy10	sativa admixed	Cerovica	-0.0215651	0.00158817	-13.5786
Sy10	sativa Plavac Mali/Bombino Bianco	Cerovica	-0.022071	0.00162648	-13.5697
Sy10	sativa admixed	Modro jezero	-0.0168427	0.0013694	-12.2993
Sy10	sativa Plavac Mali/Bombino Bianco	Modro jezero	-0.0171409	0.00141042	-12.153
Modro jezero	sativa admixed	Cerovica	-0.0090462	0.000802586	-11.2713
Modro jezero	sativa Heunisch Weiss/Blank Blauer	Cerovica	-0.00936999	0.000839211	-11.1652
Modro jezero	sativa Plavac Mali/Bombino Bianco	Cerovica	-0.00925387	0.000886755	-10.4357
sativa admixed	sativa Plavac Mali/Bombino Bianco	sativa Heunisch Weiss/Blank Blauer	-0.00195183	0.000202569	-9.63538
Paklenica	sativa admixed	Cerovica	-0.00372714	0.000601994	-6.19133
Paklenica	sativa Heunisch Weiss/Blank Blauer	Cerovica	-0.00386295	0.000630586	-6.12597
Paklenica	sativa Plavac Mali/Bombino Bianco	Cerovica	-0.00347347	0.000628233	-5.52895
Modro jezero	Sy10	Cerovica	-0.0043238	0.00112145	-3.85553
sativa admixed	sativa Plavac Mali/Bombino Bianco	Paklenica	-0.00177147	0.000532785	-3.32492
sativa admixed	sativa Plavac Mali/Bombino Bianco	Psunj	-0.00155056	0.00053187	-2.91531
sativa admixed	sativa Plavac Mali/Bombino Bianco	Modro jezero	-0.00131012	0.000456793	-2.86808
sativa admixed	sativa Plavac Mali/Bombino Bianco	Cerovica	-0.00151779	0.000575739	-2.63625
Modro jezero	sativa Plavac Mali/Bombino Bianco	Paklenica	-0.002069	0.000850274	-2.43333
Modro jezero	sativa Heunisch Weiss/Blank Blauer	Paklenica	-0.00179563	0.000813598	-2.20703
Paklenica	Sy10	Cerovica	-0.00145956	0.000694784	-2.10074
Modro jezero	sativa admixed	Paklenica	-0.00160765	0.000773133	-2.07939
sativa admixed	sativa Plavac Mali/Bombino Bianco	Sy10	-0.00101196	0.000524293	-1.93013
sativa admixed	sativa Heunisch Weiss/Blank Blauer	Cerovica	-0.00101662	0.000554277	-1.83415
sativa admixed	sativa Heunisch Weiss/Blank Blauer	Paklenica	-0.000880818	0.000495788	-1.7766
Modro jezero	sativa Plavac Mali/Bombino Bianco	Psunj	-0.00184579	0.00107423	-1.71824
Modro jezero	sativa admixed	Psunj	-0.00160535	0.00100852	-1.59179
sativa admixed	sativa Heunisch Weiss/Blank Blauer	Modro jezero	-0.000692832	0.000444553	-1.55849
Modro jezero	sativa Heunisch Weiss/Blank Blauer	Psunj	-0.000647975	0.00114554	-0.565648
Sy10	sativa Plavac Mali/Bombino Bianco	sativa Heunisch Weiss/Blank Blauer	0.000249681	0.00140755	0.177387
sativa admixed	sativa Heunisch Weiss/Blank Blauer	Psunj	0.000264539	0.000519386	0.50933
Sy10	sativa admixed	sativa Heunisch Weiss/Blank Blauer	0.00118955	0.00139785	0.850985
Modro jezero	Sy10	Paklenica	0.000847174	0.000934561	0.906493
Modro jezero	Sy10	Psunj	0.00182269	0.00116822	1.56023
Psunj	sativa Heunisch Weiss/Blank Blauer	Cerovica	0.00246837	0.00083343	2.9617
Paklenica	sativa admixed	Psunj	0.00299137	0.000831431	3.59786
Paklenica	sativa Plavac Mali/Bombino Bianco	Psunj	0.00321228	0.000855533	3.75471
sativa Heunisch Weiss/Blank Blauer	sativa Plavac Mali/Bombino Bianco	Sy10	0.00302094	0.000788594	3.83079
Sy10	sativa admixed	sativa Plavac Mali/Bombino Bianco	0.00629012	0.00147162	4.27427
sativa Heunisch Weiss/Blank Blauer	sativa admixed	Sy10	0.00208107	0.00048086	4.32781
Paklenica	sativa Heunisch Weiss/Blank Blauer	Psunj	0.00413673	0.000937944	4.41042
Psunj	sativa Plavac Mali/Bombino Bianco	Cerovica	0.00378231	0.000853073	4.43375
Paklenica	Sy10	Psunj	0.00396459	0.000863038	4.59376
Psunj	sativa admixed	Cerovica	0.00374953	0.000811494	4.62053
Sy10	Modro jezero	Psunj	0.0114849	0.00227856	5.04042
Sy10	Modro jezero	Paklenica	0.0124604	0.00236545	5.26767
Psunj	Sy10	Cerovica	0.0050439	0.000897285	5.62128
Paklenica	Modro jezero	Psunj	0.00298908	0.000462065	6.46895
Sy10	Cerovica	Modro jezero	0.0176314	0.00260842	6.75942
sativa admixed	sativa Heunisch Weiss/Blank Blauer	Sy10	0.00408862	0.000525437	7.78137
sativa Heunisch Weiss/Blank Blauer	sativa Plavac Mali/Bombino Bianco	Psunj	0.00630641	0.000799356	7.88936
sativa Heunisch Weiss/Blank Blauer	sativa Plavac Mali/Bombino Bianco	Cerovica	0.00762035	0.000917551	8.30509
sativa Heunisch Weiss/Blank Blauer	sativa Plavac Mali/Bombino Bianco	Paklenica	0.00723086	0.00083952	8.61309
Paklenica	Cerovica	Modro jezero	0.00371141	0.000423785	8.75776
Sy10	Paklenica	Psunj	0.0257827	0.00274193	9.40314
Paklenica	Cerovica	Psunj	0.00415849	0.000423022	9.83045
sativa Heunisch Weiss/Blank Blauer	sativa Plavac Mali/Bombino Bianco	Modro jezero	0.00750423	0.000741656	10.1182
Sy10	Cerovica	Paklenica	0.0312069	0.00301326	10.3565
Sy10	Cerovica	Psunj	0.0314008	0.00295472	10.6273
sativa Heunisch Weiss/Blank Blauer	sativa admixed	Psunj	0.00590515	0.000533981	11.0587
Psunj	Cerovica	Modro jezero	0.0111904	0.000949831	11.7815
Psunj	Cerovica	Paklenica	0.0104681	0.000881754	11.8718
Cerovica	Sy10	Psunj	0.0144593	0.00121764	11.8748
sativa Heunisch Weiss/Blank Blauer	sativa admixed	Cerovica	0.00718631	0.000589198	12.1968
sativa Plavac Mali/Bombino Bianco	sativa Heunisch Weiss/Blank Blauer	Cerovica	0.0112508	0.00091032	12.3592
Cerovica	sativa Heunisch Weiss/Blank Blauer	Psunj	0.0170348	0.00137063	12.4284
Cerovica	Modro jezero	Psunj	0.00831277	0.000662194	12.5534
Cerovica	sativa admixed	Psunj	0.0157536	0.00120249	13.1009
sativa Heunisch Weiss/Blank Blauer	sativa admixed	Paklenica	0.0070505	0.000530821	13.2823
Cerovica	sativa Plavac Mali/Bombino Bianco	Psunj	0.0157208	0.00117899	13.3342
Psunj	Sy10	Paklenica	0.010662	0.000788929	13.5145
Psunj	sativa Heunisch Weiss/Blank Blauer	Paklenica	0.0104898	0.000771323	13.5998
sativa Plavac Mali/Bombino Bianco	sativa Heunisch Weiss/Blank Blauer	Paklenica	0.0116403	0.00085408	13.629
Psunj	sativa Plavac Mali/Bombino Bianco	Paklenica	0.0114143	0.00080692	14.1455
sativa Heunisch Weiss/Blank Blauer	sativa admixed	Modro jezero	0.00686252	0.000480508	14.2818
sativa Plavac Mali/Bombino Bianco	sativa Heunisch Weiss/Blank Blauer	Modro jezero	0.0113669	0.000766502	14.8296
Psunj	Modro jezero	Paklenica	0.0116375	0.000775189	15.0124
sativa admixed	Sy10	Cerovica	0.0268433	0.0017868	15.0231
sativa admixed	Sy10	Psunj	0.0255489	0.00168497	15.1628
Psunj	sativa admixed	Paklenica	0.0116352	0.000761016	15.289
sativa admixed	Sy10	Paklenica	0.0245757	0.00160714	15.2916
sativa Plavac Mali/Bombino Bianco	sativa Heunisch Weiss/Blank Blauer	Psunj	0.0125647	0.000810882	15.4952
sativa Heunisch Weiss/Blank Blauer	Sy10	Psunj	0.0273655	0.00172706	15.8451
sativa Plavac Mali/Bombino Bianco	sativa admixed	Cerovica	0.0103156	0.000640185	16.1135
Modro jezero	Cerovica	Psunj	0.0155921	0.000958395	16.269
sativa Plavac Mali/Bombino Bianco	sativa admixed	Sy10	0.00980978	0.000593421	16.5309
sativa Heunisch Weiss/Blank Blauer	Sy10	Paklenica	0.0275376	0.00166215	16.5675
sativa Heunisch Weiss/Blank Blauer	Sy10	Cerovica	0.029941	0.00180703	16.5692
Paklenica	Sy10	Modro jezero	0.0172869	0.00103649	16.6783
Modro jezero	Cerovica	Paklenica	0.0144227	0.000862904	16.7141
sativa admixed	Sy10	Modro jezero	0.0221209	0.00131654	16.8022
Cerovica	Paklenica	Psunj	0.00903511	0.000530639	17.0268
sativa Plavac Mali/Bombino Bianco	sativa admixed	Paklenica	0.0105693	0.00061196	17.2712
Modro jezero	sativa Plavac Mali/Bombino Bianco	Sy10	0.0304485	0.00176051	17.2953
sativa Plavac Mali/Bombino Bianco	sativa admixed	Psunj	0.0103484	0.0005918	17.4863
sativa Heunisch Weiss/Blank Blauer	Sy10	Modro jezero	0.0248948	0.00141797	17.5566
Paklenica	sativa Plavac Mali/Bombino Bianco	Modro jezero	0.0202031	0.0011453	17.64
sativa Plavac Mali/Bombino Bianco	sativa Heunisch Weiss/Blank Blauer	Sy10	0.0158502	0.000896813	17.6739
Modro jezero	Paklenica	Psunj	0.015145	0.000831982	18.2035
sativa Plavac Mali/Bombino Bianco	sativa admixed	Modro jezero	0.0101079	0.000552018	18.3109
Modro jezero	sativa admixed	Sy10	0.0301503	0.00164207	18.3611
Paklenica	sativa Heunisch Weiss/Blank Blauer	Modro jezero	0.0199297	0.00106472	18.7183
Paklenica	sativa admixed	Modro jezero	0.0197417	0.00105389	18.7322
Cerovica	Sy10	Paklenica	0.0146532	0.000771905	18.9831
sativa Plavac Mali/Bombino Bianco	Sy10	Cerovica	0.0381709	0.00200846	19.005
Cerovica	Modro jezero	Paklenica	0.00948219	0.00048145	19.6951
sativa Plavac Mali/Bombino Bianco	Sy10	Paklenica	0.036157	0.00181699	19.8993
Psunj	Sy10	Modro jezero	0.0249598	0.0012535	19.912
Modro jezero	sativa Heunisch Weiss/Blank Blauer	Sy10	0.0349318	0.00175339	19.9224
sativa Plavac Mali/Bombino Bianco	Sy10	Psunj	0.0369093	0.00184069	20.0518
Cerovica	sativa Plavac Mali/Bombino Bianco	Paklenica	0.0166671	0.00078633	21.196
sativa Plavac Mali/Bombino Bianco	sativa admixed	sativa Heunisch Weiss/Blank Blauer	0.0107496	0.000498978	21.5433
Cerovica	Sy10	Modro jezero	0.0282286	0.0013101	21.5469
sativa Plavac Mali/Bombino Bianco	Sy10	Modro jezero	0.0332408	0.00152492	21.7984
Cerovica	sativa Heunisch Weiss/Blank Blauer	Paklenica	0.0170565	0.000781289	21.8313
Cerovica	sativa admixed	Paklenica	0.0169207	0.000768483	22.0184
Psunj	sativa Heunisch Weiss/Blank Blauer	Modro jezero	0.0274304	0.00119924	22.8732
Paklenica	sativa Plavac Mali/Bombino Bianco	Sy10	0.0498044	0.00216427	23.0121
Psunj	sativa Plavac Mali/Bombino Bianco	Modro jezero	0.0286283	0.00124296	23.0323
sativa Heunisch Weiss/Blank Blauer	sativa admixed	sativa Plavac Mali/Bombino Bianco	0.00812151	0.000343604	23.6362
Cerovica	sativa Plavac Mali/Bombino Bianco	Modro jezero	0.0331587	0.00137333	24.1448
Psunj	sativa admixed	Modro jezero	0.0283878	0.00115607	24.5554
Paklenica	sativa admixed	Sy10	0.0490448	0.00196433	24.9678
Psunj	sativa Plavac Mali/Bombino Bianco	Sy10	0.057254	0.00228935	25.0088
Paklenica	sativa Heunisch Weiss/Blank Blauer	Sy10	0.0540143	0.00214399	25.1933
Cerovica	sativa Heunisch Weiss/Blank Blauer	Modro jezero	0.0332748	0.00131161	25.3694
Cerovica	sativa admixed	Modro jezero	0.032951	0.00129326	25.479
Cerovica	sativa Plavac Mali/Bombino Bianco	Sy10	0.067931	0.00257392	26.392
Psunj	sativa Heunisch Weiss/Blank Blauer	Sy10	0.0605395	0.00220669	27.4345
Psunj	sativa admixed	Sy10	0.0567154	0.00206516	27.463
Cerovica	sativa Heunisch Weiss/Blank Blauer	Sy10	0.0725304	0.00262199	27.6623
Cerovica	sativa admixed	Sy10	0.0674251	0.0024368	27.6695
Modro jezero	sativa Plavac Mali/Bombino Bianco	sativa Heunisch Weiss/Blank Blauer	0.0523223	0.00174041	30.0632
Modro jezero	sativa admixed	sativa Heunisch Weiss/Blank Blauer	0.052964	0.00169885	31.1764
Modro jezero	sativa admixed	sativa Plavac Mali/Bombino Bianco	0.0535813	0.00163795	32.7125
sativa Heunisch Weiss/Blank Blauer	Modro jezero	Psunj	0.0604745	0.00173986	34.7583
sativa Heunisch Weiss/Blank Blauer	Cerovica	Modro jezero	0.0691965	0.0019867	34.8299
sativa Heunisch Weiss/Blank Blauer	Modro jezero	Paklenica	0.0616222	0.0017682	34.8501
sativa admixed	Modro jezero	Psunj	0.0538765	0.00148326	36.3231
sativa Plavac Mali/Bombino Bianco	Modro jezero	Psunj	0.065535	0.00177998	36.8178
sativa admixed	Cerovica	Modro jezero	0.0613174	0.00162848	37.653
sativa admixed	Modro jezero	Paklenica	0.0538788	0.00141777	38.0025
sativa Plavac Mali/Bombino Bianco	Modro jezero	Paklenica	0.0657582	0.00170913	38.4748
sativa Plavac Mali/Bombino Bianco	Cerovica	Modro jezero	0.0729431	0.00187735	38.8543
Paklenica	sativa Plavac Mali/Bombino Bianco	sativa Heunisch Weiss/Blank Blauer	0.074321	0.00187635	39.6094
Psunj	sativa Plavac Mali/Bombino Bianco	sativa Heunisch Weiss/Blank Blauer	0.0815986	0.00204192	39.9617
sativa Heunisch Weiss/Blank Blauer	Cerovica	Paklenica	0.0854148	0.00213662	39.9767
sativa Heunisch Weiss/Blank Blauer	Paklenica	Psunj	0.0774151	0.00191907	40.34
sativa Heunisch Weiss/Blank Blauer	Cerovica	Psunj	0.0854366	0.0021105	40.4816
sativa Plavac Mali/Bombino Bianco	Cerovica	Psunj	0.090381	0.00223023	40.5254
sativa Plavac Mali/Bombino Bianco	Paklenica	Psunj	0.082749	0.00203444	40.6741
Cerovica	sativa Plavac Mali/Bombino Bianco	sativa Heunisch Weiss/Blank Blauer	0.094851	0.00229102	41.4013
sativa Plavac Mali/Bombino Bianco	Cerovica	Paklenica	0.0894348	0.00212013	42.1837
Paklenica	sativa admixed	sativa Plavac Mali/Bombino Bianco	0.075392	0.0017393	43.3461
sativa admixed	Cerovica	Psunj	0.0785148	0.00180842	43.4162
Paklenica	sativa admixed	sativa Heunisch Weiss/Blank Blauer	0.0745014	0.00171542	43.4304
Cerovica	sativa admixed	sativa Heunisch Weiss/Blank Blauer	0.0952851	0.00218656	43.5777
Psunj	sativa admixed	sativa Plavac Mali/Bombino Bianco	0.0838149	0.00191026	43.8763
Psunj	sativa admixed	sativa Heunisch Weiss/Blank Blauer	0.0819998	0.00186715	43.9171
sativa admixed	Paklenica	Psunj	0.0706292	0.00159273	44.3447
Cerovica	sativa admixed	sativa Plavac Mali/Bombino Bianco	0.0957862	0.00213821	44.7974
sativa admixed	Cerovica	Paklenica	0.0773477	0.00171935	44.9866

## Sheet: S5
Table S5 Frequency of the sativa MybA white haplotype.
Groups			Frequency	%
Cultivars			0.777778	77.7778
Spontaneous populations			0.209677	20.9677
	Cerovica		0.0555556	5.55556
	Modro jezero		0.166667	16.6667
	Psunj		0.166667	16.6667
	Paklenica		0.4	40

## Sheet: S6
Table S6 List of 72 parent-offspring relationships, cumulative length of IBD segments and the three longest IBD0 segments in each pairwise comparison.
Cultivar 1	Cultivar 2	Ʃ IBD0 (bp)1	Ʃ IBD1 (bp)2	Ʃ IBD2 (bp)3	the longest IBD0 segment1	2nd longest IBD0 segment1	3rd longest IBD0 segment1
Blank Blauer	Žlahtina	23486548	347023166	51888501	1116301	1061350	968854
Blank Blauer	Surina	31818906	326438832	64140477	1810969	1554275	1227476
Blank Blauer	Plavec žuti	36329599	338529559	47539057	2245786	1835157	1810969
Blank Blauer	Ranfol	27010456	343769240	51618519	1227476	1036581	890760
Blank Blauer	Svjetljak	30198066	330052231	62147918	1810969	1389728	1116301
Blank Blauer	Nepoznata Ljubičasta	40292444	285642725	96463046	1810969	1554275	1320097
Blank Blauer	Žumić	46371542	328138845	47183250	2245786	1800733	1291421
Blank Blauer	Verdić	33156022	331964958	57277235	2327236	1227476	1194939
Bombino Bianco	Bogdanuša	27082571	317167314	78148330	1546818	1229318	1061350
Bombino Bianco	Kurtleaška	26902662	312757366	82738187	2920507	995536	878757
Bombino Bianco	Gegić	33699749	352770306	35928160	1229318	1112222	1082514
Bombino Bianco	Debit	32441714	319492618	70463883	1082514	1073855	1004444
Bombino Bianco	Ljutun	29720109	321648492	71029614	1716839	1229318	1036581
Bombino Bianco	Ninčuša	29590347	334287174	58520694	1323065	1229318	1036581
Bombino Bianco	Karstičevica	47719337	305920749	68758129	2264549	1652472	1263280
Bombino Bianco	Debejan	43001490	328018252	51378473	1323065	1217698	1195357
Bombino Bianco	Mladenka	34112953	334444311	53840951	1573038	1222081	1096008
Bombino Bianco	Okatica Bijela	30123876	314296238	77978101	1491186	1173740	1124822
Bombino Bianco	Crna Brajda	33791654	302840393	85766168	1605668	1573038	1035889
Bratkovina Bijela	Pošip Bijeli	28927710	325277617	68192888	2264549	1643085	1257613
Crna Brajda	Bijela Brajdica	40802853	331980478	49205623	2264549	1564363	1424981
Duranija	Mejsko Bijelo	31083232	296673428	94641555	1737632	1696870	1296458
Duranija	Plavčina	23176546	317045155	82176514	1614164	1361104	1257613
Garganja	Krkošija	52122352	295211511	75064352	1573038	1306343	1296458
Heunisch Weiss	Pršljivka	45722037	310968789	65707389	1517842	1424981	1263280
Heunisch Weiss	Garganja	55206172	325533654	41658389	2264549	1361104	1309327
Heunisch Weiss	Xynomavro	54357149	300516665	67524401	1517842	1263280	1225026
Heunisch Weiss	Moslavac	52335443	326910553	42790587	1424981	1193895	934995
Heunisch Weiss	Borgonja	42518802	286979782	92899631	1643085	1517842	1361104
Heunisch Weiss	Surina	36919252	314373501	70743830	1517842	1389728	1317622
Heunisch Weiss	Plavec žuti	49549358	295838264	77010593	2042564	1517842	1424981
Heunisch Weiss	Ranfol	47850431	310164974	64382810	1579291	1361104	1263280
Heunisch Weiss	Svjetljak	46091434	315564820	60741961	1361104	1317622	1263280
Heunisch Weiss	Jarbola	47588362	311118899	63690954	1361104	1209995	1152473
Krivaja Crvena	Krivaja Bijela	29479078	340239287	52679850	1424981	883810	755918
Lasina	Debit	22225542	315307228	84865445	1217698	1036581	696679
Maraština Omiš	Šarica Trišnjavica	38081338	321638660	62678217	1573038	1349850	1277843
Maraština Omiš	Cetinka	32978692	308751122	80668401	2426124	1424981	1389728
Maraština Omiš	Kurtleaška	23192856	293750973	105454386	1627099	1277843	691827
Muscat Rouge de Madere	Muscat à Petits Grains Blancs	28644775	333117219	59931643	1399936	1112222	962168
Okatica Bijela	Mekuja	31705903	319580907	71111405	1273066	1257613	1124822
Plavac Mali	Babić	30914361	319157867	72325987	1424981	1229318	1116301
Plavac Mali	Pavicić	32270657	309116262	81011296	1564363	1197692	975466
Plavac Mali	Tribidrag	35559890	324351646	62486679	1788892	1424981	1197692
Plavac Mali	Vugava Bijela Omiš	40455699	314589412	67353104	2509281	2099838	1227476
Plavac Mali	Drenkuša Mala	36666184	312874896	72857135	1788892	1424981	1218647
Plavac Mali	Drenkuša	38612510	309860067	73925638	2264549	1863186	931992
Plavac Mali	Crnka	35920067	327779449	58698699	1571837	1424981	1296458
Plavac Mali	Dobričić	23590333	300705622	98102260	1227476	945193	665423
Plavac Mali	Babica Crna	34719172	293074688	94604355	1322644	1243323	818099
Plavac Mali	Plava Lovora	35385343	308594732	78418140	1262607	1098531	864237
Plavac Mali	Ljutun	40587148	300765345	81045722	1401243	1227476	1152473
Plavac Mali	Ninčuša	34389882	293967156	94041177	1424981	1401243	1085971
Plavac Mali	Glavinuša Kaštela	33741255	278939471	109717489	1810969	1424981	1401243
Plavina	Vrškajica	41619568	303755709	77022938	2014685	1681791	1361104
Plavina	Karstičevica	44167379	292032482	86198354	1457738	1257613	962588
Pošip crni	Bratkovina Bijela	26402026	338081159	57915030	1649263	1424981	1302438
Prč	Palaruša	31985981	297549910	92862324	1717466	1614164	1606291
Bilina Privlačka	Gegić	32014348	313817696	76566171	1878969	1812545	1175554
Pršljivka	Belina Hižakovec	27077200	282472224	112848791	1296458	1263280	1152473
Rukatac	Dolcin	24785823	306322057	91290335	3742876	1810969	926455
Stara Brančevka	Moslavac	48641934	300071244	73323405	1643085	1573038	1257613
Šipelj	Pršljivka	41734766	285660645	94593543	1534468	1424981	1420886
Tribidrag	Kadarun	35665078	314610840	72122297	1752896	1614164	1399936
Tribidrag	Plavina	30511267	279858636	112028312	1424981	1399936	1257613
Tribidrag	Grk	34506608	319622693	68268914	1424981	1183470	814057
Tribidrag	Crljenak Viški	28602507	322574408	71221300	1458740	1065073	1062325
Tribidrag	Vranac	33663146	298009838	90020653	1408377	1377344	1195357
Verdić	Dolcin	30360059	309987680	82050476	2327236	1361104	1227476
Vugava Vis	Glavinuša	32068883	304169417	86159915	1548481	1183470	1062325
Zlatarica Blatska	Pošip Bijeli	34859517	341835604	45703094	1188871	1061350	1059738
Žumić	Mejsko Bijelo	43456564	313688879	64548194	1914956	1821707	1752896
Footnotes:
1 IBD0 = no shared haplotype
2 IBD1 = one shared haplotype
3 IBD2 = two shared haplotypes

## Sheet: S7
Table S7 Trio test of possible parental combinations for Plavac Mali.
Hypothetical parental combination	Sample ID_1	Sample ID_2	Total sites compared (n)	Unmatching sites (n)	Mendelian inconsistency frequency (%)
Tribidrag × Dobričić	HR07_Tribidrag	HR57_Dobričić	380930	6491	1.70399
Vugava Bijela Omiška × Tribidrag	HR27_Vugava bijela omiška	HR07_Tribidrag	380243	8364	2.19965
Babić × Tribidrag	HR29_Babić	HR07_Tribidrag	384233	11219	2.91984
Drnekuša × Tribidrag	HR43_Drnekuša	HR07_Tribidrag	375427	7901	2.10454
Crnka × Tribidrag	HR53_Crnka	HR07_Tribidrag	385023	11824	3.07099
Babica Crna × Tribidrag	HR68_Babica crna	HR07_Tribidrag	380341	8455	2.22301
Plava Lovora × Tribidrag	HR69_Plava lovora	HR07_Tribidrag	291702	5573	1.91051
Pavicić × Tribidrag	HR80_Pavicić	HR07_Tribidrag	386652	7635	1.97464
Drnekuša Mala × Tribidrag	AF03_Drnekuša mala	HR07_Tribidrag	386845	9806	2.53487
Vugava Bijela Omiška × Dobričić	HR27_Vugava bijela omiška	HR57_Dobričić	405199	9095	2.24458
Babić × Dobričić	HR29_Babić	HR57_Dobričić	411879	9308	2.25989
Drnekuša × Dobričić	HR43_Drnekuša	HR57_Dobričić	400671	10163	2.5365
Dobričić × Crnka	HR57_Dobričić	HR53_Crnka	411753	9265	2.25014
Dobričić × Babica Crna	HR57_Dobričić	HR68_Babica crna	407739	10489	2.57248
Dobričić × Plava Lovora	HR57_Dobričić	HR69_Plava lovora	307110	7651	2.49129
Dobričić × Pavicić	HR57_Dobričić	HR80_Pavicić	414381	9060	2.18639
Dobričić × Drnekuša Mala	HR57_Dobričić	AF03_Drnekuša mala	414802	9267	2.23408

## Sheet: S8
Table S8 SNPs showing significant association with berry colour and leaf hairness.
Trait	Variant site position in the V. vinifera PN40024 12xV0 genome assembly	V0 gene prediction (Jaillon et al 2007)1	V2.1 gene prediction (Vitulo et al 2014)2	Predicted protein function
Berry colour	chr2:7,159,705	VIT_00013173001	VIT_202s0012g01140	Serine/threonine-protein kinase, BSK2
Berry colour	chr2:10,040,392	VIT_00013024001	VIT_202s0012g02530	Phosphomevalonate kinase
Berry colour	chr2:10,045,694	VIT_00013023001	VIT_202s0012g02540	Pentatricopeptide repeat-containing protein
Berry colour	chr2:10,684,137	VIT_00012985001	VIT_202s0012g02790	Secretory carrier membrane protein (SCAMP4)
Berry colour	chr2:10,684,296	VIT_00012985001	VIT_202s0012g02790	Secretory carrier membrane protein (SCAMP4)
Berry colour	chr2:10,849,811	VIT_00012978001 (upstream)	VIT_202s0012g02830	UDP-glycosyltransferase 83A1
Berry colour	chr2:13,419,788	VIT_00022614001	VIT_202s0033g00060	Protein ACCUMULATION AND REPLICATION OF CHLOROPLASTS 6
Berry colour	chr2:13,422,619	VIT_00022614001	VIT_202s0033g00060	Protein ACCUMULATION AND REPLICATION OF CHLOROPLASTS 6
Berry colour	chr2:13,422,726	VIT_00022614001	VIT_202s0033g00060	Protein ACCUMULATION AND REPLICATION OF CHLOROPLASTS 6
Berry colour	chr2:13,525,491	VIT_00022620001 (downstream)	VIT_202s0033g00080	Protein ENHANCED DISEASE RESISTANCE 2
Berry colour	chr2:13,675,778	VIT_00022624001 (upstream)	VIT_202s0033g00130 (downstream)	Scopoletin glucosyltransferase
Berry colour	chr2:13,675,783	VIT_00022624001 (upstream)	VIT_202s0033g00130 (downstream)	Scopoletin glucosyltransferase
Berry colour	chr2:13,995,822	VIT_00022640001	VIT_202s0033g00260	Isoflavone reductase-like protein 1, IFRL1
Berry colour	chr2:13,995,834	VIT_00022640001	VIT_202s0033g00260	Isoflavone reductase-like protein 1, IFRL1
Berry colour	chr2:13,995,847	VIT_00022640001	VIT_202s0033g00260	Isoflavone reductase-like protein 1, IFRL1
Berry colour	chr2:14,011,422	VIT_00022642001	VIT_202s0033g00270	Isoflavone reductase-like protein 1, IFRL1
Berry colour	chr2:14,153,439	VIT_00022653001	VIT_202s0033g00360	Urease
Berry colour	chr2:14,153,578	VIT_00022653001	VIT_202s0033g00360	Urease
Berry colour	chr2:14,163,118	VIT_00022654001	VIT_202s0033g00370 (downstream)	Transcription factor MYB113-like
Berry colour	chr2:14,163,327	VIT_00022654001	VIT_202s0033g00370 (downstream)	Transcription factor MYB113-like
Berry colour	chr2:14,163,349	VIT_00022654001	VIT_202s0033g00370 (downstream)	Transcription factor MYB113-like
Berry colour	chr2:14,163,356	VIT_00022654001	VIT_202s0033g00370 (downstream)	Transcription factor MYB113-like
Berry colour	chr2:14,163,714	VIT_00022654001	VIT_202s0033g00370	Transcription factor MYB113-like
Berry colour	chr2:14,187,015	VIT_00022657001	VIT_202s0033g00395 (downstream)	Leucine-rich repeat receptor-like protein kinase
Berry colour	chr2:14,190,015	VIT_00022657001	VIT_202s0033g00400 (downstream)	Transcription factor MYB1
Berry colour	chr2:14,274,982	not predicted	VIT_202s0033g00420	Ribosomal protein S28 (RPS28C) 40S
Berry colour	chr2:14,275,089	not predicted	VIT_202s0033g00420	Ribosomal protein S28 (RPS28C) 40S
Berry colour	chr2:14,486,585	not predicted	VIT_202s0033g00510	Serine/threonine-protein kinase
Berry colour	chr2:14,619,835	VIT_00022679001	VIT_202s0033g00540	Uncharacterized protein
Berry colour	chr2:14,734,545	not predicted	VIT_202s0033g00570	Pentatricopeptide repeat-containing protein
Berry colour	chr2:14,734,645	not predicted	VIT_202s0033g00570	Pentatricopeptide repeat-containing protein
Berry colour	chr2:14,821,042	VIT_00022683001	VIT_202s0033g00590	BRXL1 (Brevis radix like 1)
Berry colour	chr2:14,822,863	VIT_00022683001	VIT_202s0033g00590	BRXL1 (Brevis radix like 1)
Berry colour	chr2:14,824,387	VIT_00022683001	VIT_202s0033g00590	BRXL1 (Brevis radix like 1)
Berry colour	chr2:14,966,573	VIT_00022685001	VIT_202s0033g00610	DNA (cytosine-5)-methyltransferase CMT2
Berry colour	chr2:14,983,912	VIT_00022685001 (downstream)	VIT_202s0033g00610 (downstream)	DNA (cytosine-5)-methyltransferase CMT2
Berry colour	chr2:15,044,152	VIT_00022689001	VIT_202s0033g00620	Uncharacterized protein
Berry colour	chr2:15,044,329	VIT_00022689001	VIT_202s0033g00620	Uncharacterized protein
Berry colour	chr2:15,062,945	not predicted	VIT_202s0033g00623 (downstream)	Uncharacterized protein
Berry colour	chr2:15,063,206	not predicted	VIT_202s0033g00623 (downstream)	Uncharacterized protein
Berry colour	chr2:15,558,278	VIT_00022720001	VIT_202s0033g00850	Bifunctional nitrilase/nitrile hydratase
Berry colour	chr2:15,809,369	VIT_00022735001 (downstream)	VIT_202s0033g00920 (downstream)	Uncharacterized protein
Berry colour	chr2:15,829,420	VIT_00022737001	VIT_202s0033g00930	Single-strand DNA binding protein
Berry colour	chr2:15,983,540	VIT_00022745001	VIT_202s0033g01000	Methanol O-anthraniloyltransferase
Berry colour	chr2:15,983,735	VIT_00022745001 (upstream)	VIT_202s0033g01000 (upstream)	Methanol O-anthraniloyltransferase
Berry colour	chr2:16,041,445	VIT_00022749001	VIT_202s0033g01010	Ribosomal protein S7 30S
Berry colour	chr2:16,079,814	VIT_00022750001	VIT_202s0033g01020	Methanol O-anthraniloyltransferase
Berry colour	chr2:16,080,018	VIT_00022750001	VIT_202s0033g01020	Methanol O-anthraniloyltransferase
Berry colour	chr2:16,081,436	VIT_00022750001	VIT_202s0033g01020 (upstream)	Methanol O-anthraniloyltransferase
Berry colour	chr2:16,141,516	VIT_00022752001	VIT_202s0033g01030	Methanol O-anthraniloyltransferase
Berry colour	chr2:16,143,006	VIT_00022752001 (upstream)	VIT_202s0033g01030	Methanol O-anthraniloyltransferase
Berry colour	chr2:16,406,144	VIT_00022775001	VIT_202s0033g01120	Methyltransferase
Berry colour	chr2:16,406,174	VIT_00022775001	VIT_202s0033g01120	Methyltransferase
Berry colour	chr2:16,490,466	VIT_00022781001	VIT_202s0033g01150	Uncharacterized protein
Berry colour	chr2:16,541,287	VIT_00022783001	VIT_202s0033g01160	Uncharacterized protein
Berry colour	chr2:16,648,861	VIT_00022788001 (upstream)	VIT_202s0033g01220 (upstream)	Uncharacterized protein
Berry colour	chr2:16,649,567	VIT_00022789001 (upstream)	VIT_202s0033g01230 (upstream)	Uncharacterized protein
Berry colour	chr2:16,655,014	VIT_00022790001	VIT_202s0033g01240	Pentatricopeptide (PPR) repeat-containing
Berry colour	chr2:16,655,032	VIT_00022790001	VIT_202s0033g01240	Pentatricopeptide (PPR) repeat-containing
Berry colour	chr2:16,678,220	VIT_00022794001	VIT_202s0033g01270	Pentatricopeptide (PPR) repeat-containing
Berry colour	chr2:16,683,414	not predicted	VIT_202s0033g01290 (upstream)	Uncharacterized protein
Berry colour	chr2:16,683,602	not predicted	VIT_202s0033g01290 (upstream)	Uncharacterized protein
Berry colour	chr2:16,683,746	not predicted	VIT_202s0033g01290	Uncharacterized protein
Berry colour	chr2:16,683,871	not predicted	VIT_202s0033g01290	Uncharacterized protein
Berry colour	chr2:16,688,255	VIT_00022797001	VIT_202s0033g01300	Ankyrin repeat family protein
Berry colour	chr2:16,688,299	VIT_00022797001	VIT_202s0033g01300	Ankyrin repeat family protein
Berry colour	chr2:16,688,375	VIT_00022797001	VIT_202s0033g01300	Ankyrin repeat family protein
Berry colour	chr2:16,688,478	VIT_00022797001	VIT_202s0033g01300	Ankyrin repeat family protein
Berry colour	chr2:16,688,795	VIT_00022797001	VIT_202s0033g01300	Ankyrin repeat family protein
Berry colour	chr2:16,693,249	VIT_00022797001	VIT_202s0033g01300	Ankyrin repeat family protein
Berry colour	chr2:16,693,272	VIT_00022797001	VIT_202s0033g01300	Ankyrin repeat family protein
Berry colour	chr2:16,693,291	VIT_00022797001	VIT_202s0033g01300	Ankyrin repeat family protein
Berry colour	chr2:16,693,467	VIT_00022797001	VIT_202s0033g01300	Ankyrin repeat family protein
Berry colour	chr2:16,738,607	VIT_00022799001	VIT_202s0033g01315	Probable polyamine transporter
Berry colour	chr2:16,738,621	VIT_00022799001	VIT_202s0033g01315	Probable polyamine transporter
Berry colour	chr2:16,738,623	VIT_00022799001	VIT_202s0033g01315	Probable polyamine transporter
Berry colour	chr2:16,738,638	VIT_00022799001	VIT_202s0033g01315	Probable polyamine transporter
Berry colour	chr2:16,738,688	VIT_00022799001	VIT_202s0033g01315	Probable polyamine transporter
Berry colour	chr2:16,738,731	VIT_00022799001	VIT_202s0033g01315	Probable polyamine transporter
Berry colour	chr2:16,738,734	VIT_00022799001	VIT_202s0033g01315	Probable polyamine transporter
Berry colour	chr2:16,738,758	VIT_00022799001	VIT_202s0033g01315	Probable polyamine transporter
Berry colour	chr2:16,738,766	VIT_00022799001	VIT_202s0033g01315	Probable polyamine transporter
Berry colour	chr2:16,738,767	VIT_00022799001	VIT_202s0033g01315	Probable polyamine transporter
Berry colour	chr2:16,785,998	VIT_00022804001	VIT_202s0033g01330	Acyl-CoA binding protein
Berry colour	chr2:16,786,031	VIT_00022804001	VIT_202s0033g01330	Acyl-CoA binding protein
Berry colour	chr2:16,786,044	VIT_00022804001	VIT_202s0033g01330	Acyl-CoA binding protein
Berry colour	chr2:16,786,046	VIT_00022804001	VIT_202s0033g01330	Acyl-CoA binding protein
Berry colour	chr2:16,786,046	VIT_00022804001	VIT_202s0033g01330	Acyl-CoA binding protein
Berry colour	chr2:16,786,096	VIT_00022804001	VIT_202s0033g01330	Acyl-CoA binding protein
Berry colour	chr2:16,798,405	VIT_00022805001	VIT_202s0033g01340	Uncharacterized protein
Berry colour	chr2:16,901,302	VIT_00022812001	VIT_202s0033g01380	Ubiquinol oxidase 2
Berry colour	chr2:16,904,077	VIT_00022814001	VIT_202s0033g01400	Ubiquinol oxidase 2
Berry colour	chr2:16,904,188	VIT_00022814001	VIT_202s0033g01400	Ubiquinol oxidase 2
Berry colour	chr2:16,904,283	VIT_00022814001	VIT_202s0033g01400	Ubiquinol oxidase 2
Berry colour	chr2:17,219,688	not predicted	VIT_202s0087g00090 (upstream)	F-box/kelch-repeat protein SKIP25
Berry colour	chr2:17,235,302	VIT_00036941001	VIT_202s0087g00100	Phytochrome-interacting ankyrin-repeat protein 2
Berry colour	chr2:17,437,352	not predicted	VIT_202s0087g00220	Aspartic proteinase CDR1
Berry colour	chr2:17,437,920	not predicted	VIT_202s0087g00220 (downstream)	Aspartic proteinase CDR1
Berry colour	chr2:17,437,971	not predicted	VIT_202s0087g00220 (downstream)	Aspartic proteinase CDR1
Berry colour	chr2:17,438,017	not predicted	VIT_202s0087g00220 (downstream)	Aspartic proteinase CDR1
Berry colour	chr2:17,438,085	not predicted	VIT_202s0087g00220 (downstream)	Aspartic proteinase CDR1
Berry colour	chr2:17,438,095	not predicted	VIT_202s0087g00220 (downstream)	Aspartic proteinase CDR1
Berry colour	chr2:17,439,426	VIT_00036930001	VIT_202s0087g00230	Aspartic proteinase CDR1
Berry colour	chr2:17,440,115	VIT_00036930001	VIT_202s0087g00230	Aspartic proteinase CDR1
Berry colour	chr2:17,440,213	VIT_00036930001	VIT_202s0087g00230	Aspartic proteinase CDR1
Berry colour	chr2:17,518,127	VIT_00036925001 (downstream)	VIT_202s0087g00270	Probable serine/threonine-protein kinase
Berry colour	chr2:17,520,252	VIT_00036924001	VIT_202s0087g00280	Uncharacterized protein
Berry colour	chr2:17,520,264	VIT_00036924001	VIT_202s0087g00280	Uncharacterized protein
Berry colour	chr2:17,520,286	VIT_00036924001	VIT_202s0087g00280	Uncharacterized protein
Berry colour	chr2:17,520,410	VIT_00036924001	VIT_202s0087g00280	Uncharacterized protein
Berry colour	chr2:17,566,210	VIT_00036922001 (downstream)	VIT_202s0087g00310 (downstream)	ATP-dependent Clp protease proteolytic subunit-related protein 1
Berry colour	chr2:17,566,287	VIT_00036922001	VIT_202s0087g00310	ATP-dependent Clp protease proteolytic subunit-related protein 1
Berry colour	chr2:17,609,792	VIT_00036919001	VIT_202s0087g00340	Protein NUCLEAR FUSION DEFECTIVE 4
Berry colour	chr2:17,609,854	VIT_00036919001	VIT_202s0087g00340	Protein NUCLEAR FUSION DEFECTIVE 4
Berry colour	chr2:17,610,815	VIT_00036919001	VIT_202s0087g00340	Protein NUCLEAR FUSION DEFECTIVE 4
Berry colour	chr2:17,687,725	VIT_00036916001	VIT_202s0087g00390	Carbon catabolite repressor protein 4 homolog 4
Berry colour	chr2:17,687,774	VIT_00036916001	VIT_202s0087g00390	Carbon catabolite repressor protein 4 homolog 4
Berry colour	chr2:17,687,860	VIT_00036916001	VIT_202s0087g00390	Carbon catabolite repressor protein 4 homolog 4
Berry colour	chr2:17,739,258	VIT_00036913001	VIT_202s0087g00410	Pectin acetylesterase 8
Berry colour	chr2:17,865,123	VIT_00036907001	VIT_202s0087g00470	Methanol O-anthraniloyltransferase
Berry colour	chr2:17,980,927	not predicted	VIT_202s0087g00580	Nitrate transporter
Berry colour	chr2:17,981,090	not predicted	VIT_202s0087g00580	Nitrate transporter
Berry colour	chr2:17,981,244	not predicted	VIT_202s0087g00580	Nitrate transporter
Berry colour	chr2:17,983,487	not predicted	VIT_202s0087g00590	Ribosomal protein L30
Berry colour	chr2:17,983,559	not predicted	VIT_202s0087g00590	Ribosomal protein L30
Berry colour	chr2:17,983,563	not predicted	VIT_202s0087g00590	Ribosomal protein L30
Berry colour	chr2:18,004,388	not predicted	VIT_202s0087g00586	Uncharacterized protein
Berry colour	chr2:18,004,609	not predicted	VIT_202s0087g00586	Uncharacterized protein
Berry colour	chr2:18,145,693	VIT_00036890001 (upstream)	VIT_202s0087g00640	Protein MODIFYING WALL LIGNIN-1
Berry colour	chr2:18,148,116	VIT_00036888001	VIT_202s0087g00650	Protein decapping 5
Berry colour	chr2:18,148,158	VIT_00036888001	VIT_202s0087g00650	Protein decapping 5
Berry colour	chr2:18,167,466	VIT_00036888001	VIT_202s0087g00650	Protein decapping 5
Berry colour	chr2:18,167,488	VIT_00036888001	VIT_202s0087g00650	Protein decapping 5
Berry colour	chr2:18,167,493	VIT_00036888001	VIT_202s0087g00650	Protein decapping 5
Berry colour	chr2:18,167,750	VIT_00036888001	VIT_202s0087g00650	Protein decapping 5
Berry colour	chr2:18,167,753	VIT_00036888001	VIT_202s0087g00650	Protein decapping 5
Berry colour	chr2:18,408,664	VIT_00036871001	VIT_202s0087g00810	Upstream activation factor subunit spp27
Berry colour	chr2:18,421,260	VIT_00036870001	VIT_202s0087g00830	Uncharacterized zinc finger CCHC domain-containing protein
Berry colour	chr2:18,421,268	VIT_00036870001	VIT_202s0087g00830	Uncharacterized zinc finger CCHC domain-containing protein
Berry colour	chr2:18,424,248	VIT_00036870001	VIT_202s0087g00830	Uncharacterized zinc finger CCHC domain-containing protein
Berry colour	chr12:17,163,933	VIT_00022996001	VIT_212s0034g01200 (downstream)	Uncharacterized protein
Berry colour	chr12:17,164,120	VIT_00022996001	VIT_212s0034g01200 (downstream)	Uncharacterized protein
Berry colour	chr12:17,164,124	VIT_00022996001	VIT_212s0034g01200 (downstream)	Uncharacterized protein
OIV 084	chr5:1,424,308	VIT_00035092001	VIT_205s0077g01800	Uncharacterized protein
OIV 084	chr5:1,525,871	VIT_00035107001	VIT_205s0077g01940	Acyl-CoA dehydrogenase IBR3
Footnotes:
1 Jaillon et al (2007) The grapevine genome sequence suggests ancestral hexaploidization in major angiosperm phyla. Nature 449:463-467
2 Vitulo et al (2014) A deep survey of alternative splicing in grape reveals changes in the splicing machinery related to tissue, stress condition and genotype. BMC Plant Biology 14:99
